# Supplementary material for: Serum Metabolomic Profiling Reveals Biomarkers for Early Detection and Prognosis of Esophageal Squamous Cell Carcinoma
Source: Front Oncol. 2022 Jan 28;12:790933. doi: 10.3389/fonc.2022.790933 (PMC8832491; doi:10.3389/fonc.2022.790933)
Supplement: Supplementary file 2 [file Table_1.xlsx]

## Sheet: Table S1
Table S1 Clinical characteristics of the participants in each group, n (%).
					discovery group				validation group one				validation group two
characteristics		ESCC	healthy		ESCC	healthy	p		ESCC	healthy	p		ESCC	healthy	p
total		450 (100.0)	588 (100.0)		225 (50.0)	363 (61.7)			146 (32.4)	165 (28.1)			79 (17.6)	60 (10.2)
sex
	male	290 (64.4)	250 (42.5)		157 (69.8)	142 (39.1)	0		78 (53.4)	81 (49.1)	0.516		55 (69.6)	27 (45.0)	0.006
	female	160 (35.6)	338 (57.5)		68 (30.2)	221 (60.9)			68 (46.6)	84 (50.9)			24 (30.4)	33 (55.0)
age (mean (SD))，year		62.63 (8.10)	60.53 (9.92)		65.64 (7.43)	63.53 (9.06)	0.003		60.83 (6.27)	55.72 (9.40)	0		57.41 (9.31)	55.60 (9.16)	0.213
regions*
	high incidence areas	307 (68.2)	588 (100.0)		114 (50.7)	363 (100.0)			115 (78.8)	165 (100.0)			78 (98.7)	60 (100.0)
	low incidence areas	143 (31.8)	0 (0.0)		111 (49.3)	0 (0.0)			31 (21.2)	0 (0.0)			1 (1.3)	0 (0.0)
family history
	positive	155 (34.4)			45 (20.0)				65 (44.5)				45 (57.0)
	negative	295 (65.6)			180 (80.0)				81 (55.5)				34 (43.0)
tumor site
	cervical	3 (0.7)			1 (0.4)				2 (1.4)				0 (0.0)
	upper thoracic	49 (10.9)			25 (11.1)				13 (8.9)				11 (13.9)
	middle thoracic	312 (69.3)			156 (69.3)				92 (63.0)				64 (81.0)
	lower thoracic	86 (19.1)			43 (19.1)				39 (26.7)				4 (5.1)
degree of differentiation
	well	54 (12.0)			43 (19.1)				8 (5.5)				3 (3.8)
	moderately	251 (55.8)			133 (59.1)				98 (67.1)				20 (25.3)
	poorly	64 (14.2)			37 (16.4)				23 (15.8)				4(5.1)
	missing	81 (18.0)			12 (5.3)				17 (11.6)				52 (65.8)
N stage
	positive	147 (32.7)			108 (48.0)				27 (18.5)				12 (15.2)
	negative	257 (57.1)			117 (52.0)				115 (78.8)				25 (31.6)
	missing	46 (10.2)			0 (0.0)				4 (2.7)				42 (53.2)
T stage
	T1	54 (12.0)			30 (13.3)				15 (10.3)				9 (11.4)
	T2	108 (24.0)			59 (26.2)				39 (26.7)				10 (12.7)
	T3	232 (51.6)			131 (58.2)				85 (58.2)				16 (20.2)
	T4	10 (2.2)			5 (2.2)				3 (2.1)				2 (2.5)
	missing	46 (10.2)			0 (0.0)				4 (2.7)				42 (53.2)
TNM stage
	I	40 (8.9)			19 (8.4)				14 (9.6)				7 (8.9)
	IIA	215 (47.8)			96 (42.7)				101 (69.2)				18 (22.8)
	IIB	49 (10.9)			38 (16.9)				6 (4.1)				5 (6.3)
	III	90 (20.0)			67 (29.8)				18 (12.3)				5 (6.3)
	IV	10 (2.2)			5 (2.2)				3 (2.1)				2 (2.5)
	missing	46 (10.2)			0 (0.0)				4 (2.7)				42 (53.2)
regions*: Regions with ESCC incidence over 60/10 million were classified as high incidence areas of esophageal cancer, and low incidence areas otherwise.

## Sheet: Table S2
Table S2 The information on 963 metabolites detected
compounds	index	class	Q1 (Da)	Q3(Da)	Molecular Weight (Da)	Ionization model	Formula	DP	CE
L-Threonine	MEDN0005	Amino acid and Its metabolites	118.05	73.9	119.058	[M-H]-	C4H9NO3	-40	-30
L-Tyrosine	MEDN0006	Amino acid and Its metabolites	180.066	119.3	181.074	[M-H]-	C9H11NO3	-40	-30
L-Arginine	MEDN0007	Amino acid and Its metabolites	173.104	131.1	174.112	[M-H]-	C6H14N4O2	-40	-30
L-Aspartic Acid	MEDN0009	Amino acid and Its metabolites	132.03	88	133.038	[M-H]-	C4H7NO4	-40	-30
L-Citrulline	MEDN0010	Amino acid and Its metabolites	174.088	131.1	175.096	[M-H]-	C6H13N3O3	-40	-30
L-Glutamic Acid	MEDN0011	Amino acid and Its metabolites	146.045	102	147.053	[M-H]-	C5H9NO4	-40	-30
L-Histidine	MEDN0012	Amino acid and Its metabolites	154.062	137	155.07	[M-H]-	C6H9N3O2	-40	-30
L-Phenylalanine	MEDN0015	Amino acid and Its metabolites	164.071	103	165.079	[M-H]-	C9H11NO2	-40	-30
L-Pyroglutamic Acid	MEDN0017	Amino acid and Its metabolites	128.035	82	129.043	[M-H]-	C5H7NO3	-40	-30
L-Serine	MEDN0018	Amino acid and Its metabolites	104.035	73.7	105.043	[M-H]-	C3H7NO3	-40	-30
L-Tryptophan	MEDN0019	Amino acid and Its metabolites	203.082	116	204.09	[M-H]-	C11H12N2O2	-40	-30
4-Hydroxy-L-Glutamic Acid	MEDN0028	Amino acid and Its metabolites	162.04	144	163.032	[M-H]-	C5H9NO5	-30	-50
Allantoin	MEDN0032	Organic acid And Its derivatives	157.036	97	158.044	[M-H]-	C4H6N4O3	-40	-20
Glutathione Reducedform	MEDN0039	Amino acid and Its metabolites	306.076	143	307.084	[M-H]-	C10H17N3O6S	-40	-30
Hexanoyl Glycine	MEDN0041	Amino acid and Its metabolites	172.097	74	173.105	[M-H]-	C8H15NO3	-40	-30
L-Asparagine Anhydrous	MEDN0042	Amino acid and Its metabolites	131.046	114	132.054	[M-H]-	C4H8N2O3	-40	-30
L-Cysteine	MEDN0045	Amino acid and Its metabolites	120.012	62	121.02	[M-H]-	C3H7NO2S	-40	-30
L-Glutamine	MEDN0046	Amino acid and Its metabolites	145.061	109	146.069	[M-H]-	C5H10N2O3	-40	-30
L-Homocitrulline	MEDN0047	Amino acid and Its metabolites	188.104	145	189.111	[M-H]-	C7H15N3O3	-40	-30
L-Theanine	MEDN0050	Amino acid and Its metabolites	173.093	155	174.1	[M-H]-	C7H14N2O3	-40	-30
Methionine Sulfoxide	MEDN0051	Amino acid and Its metabolites	164.038	100	165.046	[M-H]-	C5H11NO3S	-40	-30
N6-Acetyl-L-Lysine	MEDN0052	Amino acid and Its metabolites	187.108	145	188.116	[M-H]-	C8H16N2O3	-40	-30
N-Acetyl-L-Leucine	MEDN0056	Amino acid and Its metabolites	172.097	130	173.105	[M-H]-	C8H15NO3	-40	-30
N-Acetylneuraminic Acid	MEDN0058	Amino acid and Its metabolites	308.098	87	309.106	[M-H]-	C11H19NO9	-40	-30
N-Isovaleroylglycine	MEDN0060	Amino acid and Its metabolites	158.082	74	159.09	[M-H]-	C7H13NO3	-40	-30
N-Phenylacetylglycine	MEDN0061	Amino acid and Its metabolites	192.066	91	193.074	[M-H]-	C10H11NO3	-40	-30
N-Propionylglycine	MEDN0062	Amino acid and Its metabolites	130.05	84	131.058	[M-H]-	C5H9NO3	-40	-30
Nα-Acetyl-L-Arginine	MEDN0063	Amino acid and Its metabolites	215.114	173	216.122	[M-H]-	C8H16N4O3	-40	-30
O-Phospho-L-Serine	MEDN0065	Amino acid and Its metabolites	184.001	97	185.009	[M-H]-	C3H8NO6P	-40	-30
Phenylacetyl-L-Glutamine	MEDN0066	Amino acid and Its metabolites	263.103	145	264.111	[M-H]-	C13H16N2O4	-40	-30
Phe-Phe	MEDN0067	Amino acid and Its metabolites	311.14	164.2	312.147	[M-H]-	C18H20N2O3	-40	-30
S-(5-Adenosy)-L-Homocysteine	MEDN0068	Amino acid and Its metabolites	383.114	134	384.122	[M-H]-	C14H20N6O5S	-40	-30
S-Sulfo-L-Cysteine	MEDN0071	Amino acid and Its metabolites	199.969	136	200.977	[M-H]-	C3H7NO5S2	-40	-30
N-Acetylphenylalanine	MEDN0075	Amino acid and Its metabolites	206.082	147.2	207.1	[M-H]-	C11H13NO3	-40	-30
Benzoic Acid	MEDN0084	Benzene and substituted derivatives	121.029	77	122.037	[M-H]-	C7H6O2	-40	-20
(3,4-Dimethoxyphenyl) Acetic Acid	MEDN0087	Benzene and substituted derivatives	195.066	121	196.074	[M-H]-	C10H12O4	-60	-20
2-Methoxybenzoic Acid	MEDN0090	Benzene and substituted derivatives	151.04	77	152.047	[M-H]-	C8H8O3	-30	-50
3,4-Dihydroxybenzeneacetic Acid	MEDN0092	Benzene and substituted derivatives	167.1	123.2	168.042	[M-H]-	C8H8O4	-30	-50
3-Hydroxyanthranilic Acid	MEDN0093	Benzene and substituted derivatives	152.035	108	153.043	[M-H]-	C7H7NO3	-30	-50
P–Hydroxyphenyl Acetic Acid	MEDN0097	Benzene and substituted derivatives	151.04	106.9	152.047	[M-H]-	C8H8O3	-40	-30
Taurocholic acid	MEDN0105	Bile acids	514.284	514.3	515.292	[M-H]-	C26H45NO7S	-40	-30
Glycolithocholic acid	MEDN0107	Bile acids	432.311	388.3	433.319	[M-H]-	C26H43NO4	-40	-30
Hododeoxycholic acid	MEDN0109	Bile acids	391.285	391	392.293	[M-H]-	C24H40O4	-40	-30
Glycoursodeoxycholic Acid	MEDN0110	Bile acids	448.306	448	449.314	[M-H]-	C26H43NO5	-40	-30
Glycocholic Acid	MEDN0112	Bile acids	464.301	464	465.309	[M-H]-	C26H43NO6	-40	-30
Glycochenodeoxycholic Acid	MEDN0113	Bile acids	448.306	448.3	449.314	[M-H]-	C26H43NO5	-40	-30
4-Methylcatechol	MEDN0117	Benzene and substituted derivatives	123.045	108	124.052	[M-H]-	C7H8O2	-30	-50
Dulcitol	MEDN0120	Carboxylic acids and derivatives	181.071	101	182.079	[M-H]-	C6H14O6	-40	-30
4-Hydroxy-3-methoxybenzaldehyde	MEDN0128	Benzene and substituted derivatives	151.04	136	152.047	[M-H]-	C8H8O3	-30	-50
1-Methylxanthine	MEDN0139	Nucleotide And Its metabolites	165.041	108	166.049	[M-H]-	C6H6N4O2	-60	-20
Xanthine	MEDN0140	Nucleotide And Its metabolites	151.026	151	152.033	[M-H]-	C5H4N4O2	-50	-50
2-Hydroxy-6-Aminopurine	MEDN0142	Nucleotide And Its metabolites	150.042	107	151.049	[M-H]-	C5H5N5O	-30	-50
3'-Aenylic Acid	MEDN0143	Nucleotide And Its metabolites	346.055	211	347.063	[M-H]-	C10H14N5O7P	-30	-50
5-Methylcytosine	MEDN0147	Nucleotide And Its metabolites	124.051	81	125.059	[M-H]-	C5H7N3O	-40	-20
5-Methyluridine	MEDN0148	Nucleotide And Its metabolites	257.077	124	258.085	[M-H]-	C10H14N2O6	-40	-20
Cytidine-5-Monophosphate	MEDN0156	Nucleotide And Its metabolites	322.044	97	323.052	[M-H]-	C9H14N3O8P	-40	-20
Guanosine	MEDN0160	Nucleotide And Its metabolites	282.084	150	283.092	[M-H]-	C10H13N5O5	-40	-30
Hypoxanthine	MEDN0163	Nucleotide And Its metabolites	135.031	92	136.039	[M-H]-	C5H4N4O	-40	-30
Inosine 5'-Monophosphate	MEDN0165	Nucleotide And Its metabolites	347.039	135	348.047	[M-H]-	C10H13N4O8P	-40	-30
Uridine	MEDN0171	Nucleotide And Its metabolites	243.062	110	244.07	[M-H]-	C9H12N2O6	-50	-50
Epinephrine	MEDN0178	Hormones and hormone related compunds	182.082	164	183.09	[M-H]-	C9H13NO3	-40	-30
L-Thyroxine	MEDN0179	Hormones and hormone related compunds	775.679	126.9	776.687	[M-H]-	C15H11I4NO4	-40	-30
Pyrroloquinoline Quinone	MEDN0196	Organic acid And Its derivatives	329.005	240.9	330.012	[M-H]-	C14H6N2O8	-40	-30
Succinic Acid	MEDN0201	Organic acid And Its derivatives	117.019	73	118.027	[M-H]-	C4H6O4	-40	-30
A-Ketoglutaric Acid	MEDN0202	Organic acid And Its derivatives	145.014	101	146.022	[M-H]-	C5H6O5	-40	-20
Cis-Aconitic Acid	MEDN0203	Organic acid And Its derivatives	173.009	137	174.016	[M-H]-	C6H6O6	-40	-20
Pyruvic Acid	MEDN0204	Organic acid And Its derivatives	87.0082	59	88.016	[M-H]-	C3H4O3	-40	-30
Tryptamine	MEDN0209	Tryptamines,Cholines,Pigments	159.092	129	160.1	[M-H]-	C10H12N2	-40	-30
1,5-Anhydro-D-Glucitol	MEDN0210	Carboxylic acids and derivatives	163.061	59	164.069	[M-H]-	C6H12O5	-60	-20
D-Arabitol	MEDN0211	Carboxylic acids and derivatives	151.061	71	152.069	[M-H]-	C5H12O5	-40	-20
D-Sorbitol	MEDN0213	Carboxylic acids and derivatives	181.071	71	182.079	[M-H]-	C6H14O6	-40	-30
D-Glucose	MEDN0220	Carboxylic acids and derivatives	179.056	71.1	180.063	[M-H]-	C6H12O6	-40	-30
D-Mannose	MEDN0221	Carboxylic acids and derivatives	179.056	59.3	180.063	[M-H]-	C6H12O6	-40	-30
D-Trehalose	MEDN0224	Carboxylic acids and derivatives	341.108	119	342.116	[M-H]-	C12H22O11	-40	-30
D-Erythronolactone	MEDN0226	Aldehyde,Ketones,Esters	117.019	59	118.027	[M-H]-	C4H6O4	-40	-20
D-Glucose 6-Phosphate	MEDN0227	Carboxylic acids and derivatives	259.022	97	260.03	[M-H]-	C6H13O9P	-40	-30
Lactose	MEDN0229	Carboxylic acids and derivatives	341.108	119	342.116	[M-H]-	C12H22O11	-40	-30
Lactulose	MEDN0230	Carboxylic acids and derivatives	341.108	119	342.116	[M-H]-	C12H22O11	-40	-30
L-Fucose	MEDN0231	Carboxylic acids and derivatives	163.061	59	164.069	[M-H]-	C6H12O5	-40	-30
L-Rhamnose	MEDN0232	Carboxylic acids and derivatives	163.061	59	164.069	[M-H]-	C6H12O5	-40	-30
Maltose	MEDN0233	Carboxylic acids and derivatives	341.108	119	342.116	[M-H]-	C12H22O11	-40	-30
N-Acetyl-D-Glucosamine	MEDN0235	Carboxylic acids and derivatives	220.082	202	221.09	[M-H]-	C8H15NO6	-40	-30
D-Glucoronic Acid	MEDN0237	Carboxylic acids and derivatives	193.035	73	194.043	[M-H]-	C6H10O7	-40	-30
Gluconic Acid	MEDN0239	Carboxylic acids and derivatives	195.051	168	196.058	[M-H]-	C6H12O7	-40	-30
L-Gulonolactone	MEDN0240	Carboxylic acids and derivatives	177.04	59	178.048	[M-H]-	C6H10O6	-40	-30
Vitamin D3	MEDN0241	CoEnzyme and vitamins	383.331	323	384.339	[M-H]-	C27H44O	-50	-50
L-Ascorbate	MEDN0242	CoEnzyme and vitamins	175.024	115	176.032	[M-H]-	C6H8O6	-40	-30
Orotic Acid	MEDN0244	CoEnzyme and vitamins	155.009	111	156.017	[M-H]-	C5H4N2O4	-40	-30
Pantothenate	MEDN0245	CoEnzyme and vitamins	218.103	88	219.1	[M-H]-	C9H17NO5	-40	-30
Pantothenol	MEDN0249	CoEnzyme and vitamins	204.124	102	205.131	[M-H]-	C9H19NO4	-40	-30
Riboflavin	MEDN0250	CoEnzyme and vitamins	375.13	255	376.138	[M-H]-	C17H20N4O6	-40	-30
3-Indolepropionic Acid	MEDN0261	Heterocyclic compounds	188.071	59	189.079	[M-H]-	C11H11NO2	-30	-50
Indole-2-Carboxylic Acid	MEDN0265	Heterocyclic compounds	160.04	115.9	161.048	[M-H]-	C9H7NO2	-40	-30
Indole-3-Carboxaldehyde	MEDN0266	Heterocyclic compounds	144.045	126	145.053	[M-H]-	C9H7NO	-40	-30
2,6-Diaminooimelic Acid	MEDN0278	Organic acid And Its derivatives	189.088	171	190.095	[M-H]-	C7H14N2O4	-30	-50
2-Aminoethanesulfinic Acid	MEDN0279	Organic acid And Its derivatives	108.012	64	109.02	[M-H]-	C2H7NO2S	-30	-50
2-Aminoethanesulfonic Acid	MEDN0280	Organic acid And Its derivatives	124.007	80	125.015	[M-H]-	C2H7NO3S	-30	-50
2-Hydroxybutanoic Acid	MEDN0283	Organic acid And Its derivatives	103.04	57	104.047	[M-H]-	C4H8O3	-30	-50
2-Hydroxyisocaproic Acid	MEDN0284	Organic acid And Its derivatives	131.071	85.1	132.079	[M-H]-	C6H12O3	-30	-50
2-Methylsuccinic Acid	MEDN0285	Organic acid And Its derivatives	131.034	87.1	132.042	[M-H]-	C5H8O4	-30	-50
3,4,5-Trimethoxycinnamic Acid	MEDN0286	Organic acid And Its derivatives	237.076	103	238.084	[M-H]-	C12H14O5	-30	-50
3-Hydroxy-3-Methyl Butyric Acid	MEDN0290	Organic acid And Its derivatives	117.055	59	118.063	[M-H]-	C5H10O3	-30	-50
3-Hydroxybutyrate	MEDN0292	Organic acid And Its derivatives	103.04	59.1	104.047	[M-H]-	C4H8O3	-30	-50
3-Hydroxypropanoic Acid	MEDN0293	Organic acid And Its derivatives	89.0239	59	90.032	[M-H]-	C3H6O3	-30	-50
3-Methylcrotonyl Glycine	MEDN0294	Organic acid And Its derivatives	156.066	74	157.074	[M-H]-	C7H11NO3	-30	-50
4-Hydroxy-2-Oxoglutaric Acid	MEDN0297	Organic acid And Its derivatives	161.009	73	162.016	[M-H]-	C5H6O6	-30	-50
4-Oxopentanoate	MEDN0298	Organic acid And Its derivatives	115.04	97	116.047	[M-H]-	C5H8O3	-40	-20
Adipic Acid	MEDN0299	Organic acid And Its derivatives	145.05	83	146.058	[M-H]-	C6H10O4	-40	-20
Azelaic Acid	MEDN0300	Organic acid And Its derivatives	187.097	125	188.105	[M-H]-	C9H16O4	-40	-20
Caffeic Acid	MEDN0301	Organic acid And Its derivatives	179.034	135	180.042	[M-H]-	C9H8O4	-40	-20
Creatine	MEDN0305	Organic acid And Its derivatives	130.062	88	131.07	[M-H]-	C4H9N3O2	-40	-20
Dl-2-Aminooctanoic Acid	MEDN0308	Organic acid And Its derivatives	158.118	112	159.126	[M-H]-	C8H17NO2	-40	-30
Dodecanedioic Aicd	MEDN0311	Fatty acyls	229.144	211	230.152	[M-H]-	C12H22O4	-40	-30
Glutaric Acid	MEDN0314	Organic acid And Its derivatives	131.034	87.1	132.042	[M-H]-	C5H8O4	-40	-30
Guanidinoethyl Sulfonate	MEDN0316	Organic acid And Its derivatives	166.029	124	167.037	[M-H]-	C3H9N3O3S	-40	-30
Hippuric Acid	MEDN0317	Organic acid And Its derivatives	178.05	134	179.058	[M-H]-	C9H9NO3	-40	-30
Hydrocinnamic Acid	MEDN0320	Organic acid And Its derivatives	149.06	105.2	150.068	[M-H]-	C9H10O2	-40	-30
Kinurenine	MEDN0322	Amino acid and Its metabolites	207.077	144	208.085	[M-H]-	C10H12N2O3	-40	-30
L-Lactic Acid	MEDN0325	Organic acid And Its derivatives	89.0239	71	90.0317	[M-H]-	C3H6O3	-40	-30
L-Tartaric Acid	MEDN0326	Organic acid And Its derivatives	149.009	87	150.016	[M-H]-	C4H6O6	-40	-30
L-Dihydroorotic Acid	MEDN0327	Organic acid And Its derivatives	157.025	113.2	158.033	[M-H]-	C5H6N2O4	-40	-30
Malonicacid	MEDN0333	Organic acid And Its derivatives	103.003	59	104.011	[M-H]-	C3H4O4	-40	-30
Mandelic Acid	MEDN0334	Organic acid And Its derivatives	151.04	106.9	152.047	[M-H]-	C8H8O3	-40	-30
Methylmalonic Acid	MEDN0335	Organic acid And Its derivatives	117.019	73	118.027	[M-H]-	C4H6O4	-40	-30
Phenyllactate(Pla)	MEDN0338	Organic acid And Its derivatives	165.055	103	166.063	[M-H]-	C9H10O3	-40	-30
Pyrrole-2-Carboxylic Acid	MEDN0340	Organic acid And Its derivatives	110.024	66	111.032	[M-H]-	C5H5NO2	-40	-30
Sebacate	MEDN0342	Organic acid And Its derivatives	201.113	139	202.121	[M-H]-	C10H18O4	-40	-30
Subericacid	MEDN0344	Organic acid And Its derivatives	173.081	111	174.089	[M-H]-	C8H14O4	-40	-30
Vanillic Acid	MEDN0346	Organic acid And Its derivatives	167.034	108	168.042	[M-H]-	C8H8O4	-50	-50
TXB2 [9α,11,15S-trihydroxythromba-5Z,13E-dien-1-oic acid]	MEDN0348	Oxidized lipids	369.228	168.9	370.236	[M-H]-	C20H34O6	-50	-50
PGD2 [9α,15S-dihydroxy-11-oxo-prosta-5Z,13E-dien-1-oic acid]	MEDN0349	Oxidized lipids	351.217	221.3	352.225	[M-H]-	C20H32O5	-40	-30
Lysops 22:6	MEDN0356	Glycerophospholipids	568.268	153	569.27	[M-H]-	C28H44NO9P	-40	-30
Lysopg 18:1	MEDN0360	Glycerophospholipids	509.288	153	510.29	[M-H]-	C24H47O9P	-40	-30
Lysope 18:1	MEDN0362	Glycerophospholipids	478.293	281.3	479.3	[M-H]-	C23H46NO7P	-40	-30
Lysope 18:0	MEDN0364	Glycerophospholipids	480.309	283.3	481.3	[M-H]-	C23H48NO7P	-40	-30
Lysope 16:0	MEDN0366	Glycerophospholipids	452.278	255.2	453.3	[M-H]-	C21H44NO7P	-40	-30
Lysope 14:0	MEDN0368	Glycerophospholipids	424.246	227.2	425.2	[M-H]-	C19H40NO7P	-40	-30
Lysopa 18:0	MEDN0370	Glycerophospholipids	437.267	153	438.27	[M-H]-	C21H43O7P	-40	-30
Lysopa 16:0	MEDN0372	Glycerophospholipids	409.236	153	410.24	[M-H]-	C19H39O7P	-40	-30
LipoxinA4 [5S,6R,15S-trihydroxy-7E,9E,11Z,13E-eicosatetraenoic acid]	MEDN0373	Glycerophospholipids	351.217	114.8	352.46	[M-H]-	C20H32O5	-40	-30
9-HpODE	MEDN0374	Glycerophospholipids	311.222	223.1	312.2	[M-H]-	C18H32O4	-40	-20
13-HOTrE [13S-hydroxy-9Z,11E,15Z-octadecatrienoic acid]	MEDN0375	Glycerophospholipids	293.212	195.1	294.1	[M-H]-	C18H30O3	-60	-20
9,10-DiHOME [(±)9,10-dihydroxy-12Z-octadecenoic acid]	MEDN0376	Glycerophospholipids	313.238	201	314.246	[M-H]-	C18H34O4	-40	-20
γ-Linolenic Acid(C18:3N6)	MEDN0378	Glycerophospholipids	277.217	233	278.22	[M-H]-	C18H30O2	-50	-50
Tridecanoic Acid	MEDN0379	Glycerophospholipids	213.185	195	214.19	[M-H]-	C13H26O2	-40	-30
Palmitoleic Acid(C16:1)	MEDN0380	Glycerophospholipids	253.217	253.2	254.2	[M-H]-	C16H30O2	-40	-30
Hexadecanoic Acid(C16:0)	MEDN0381	Glycerophospholipids	255.232	255.2	256.24	[M-H]-	C16H32O2	-40	-30
Linoleic Acid(C18:2N6C)	MEDN0383	Glycerophospholipids	279.232	279.2	280.24	[M-H]-	C18H32O2	-40	-30
Dodecanoic Acid(C12:0)	MEDN0385	Glycerophospholipids	199.17	199.2	200.17	[M-H]-	C12H24O2	-40	-30
Hendecanoic Acid/Undecanoic Acid(C11:0)	MEDN0387	Glycerophospholipids	185.154	167	186.16	[M-H]-	C11H22O2	-40	-30
Elaidic Acid(C18:1N9T)	MEDN0388	Glycerophospholipids	281.248	262.9	282.25	[M-H]-	C18H34O2	-40	-30
EPA [5Z,8Z,11Z,14Z,17Z-eicosapentaenoic acid]	MEDN0390	Glycerophospholipids	301.217	257.4	302.22	[M-H]-	C20H30O2	-40	-30
DHA [4Z,7Z,10Z,13Z,16Z,19Z-docosahexaenoic acid]	MEDN0391	Glycerophospholipids	327.232	283.3	328.24	[M-H]-	C22H32O2	-40	-30
Cis-11,14-Eicosadienoic Acid(C20:2)	MEDN0394	Glycerophospholipids	307.264	289.2	308.27	[M-H]-	C20H36O2	-40	-20
Cis-11,14,17-Eicosatrienoic Acid(C20:3)	MEDN0395	Glycerophospholipids	305.248	140.5	306.25	[M-H]-	C20H34O2	-40	-20
Capric Acid(C10:0)	MEDN0396	Glycerophospholipids	171.139	153	172.15	[M-H]-	C10H20O2	-40	-20
AA [5Z,8Z,11Z,14Z-eicosatetraenoic acid]	MEDN0398	Glycerophospholipids	303.232	259.3	304.24	[M-H]-	C20H32O2	-40	-20
Arachidic Acid(C20:0)	MEDN0399	Glycerophospholipids	311.295	293.3	312.3	[M-H]-	C20H40O2	-40	-20
Α-Linolenic Acid(C18:3N3)	MEDN0400	Glycerophospholipids	277.217	233	278.22	[M-H]-	C18H30O2	-50	-50
Urocanic Acid	MEDN0403	Glycerophospholipids	137.035	93	138.043	[M-H]-	C6H6N2O2	-50	-50
3-(3-Hydroxyphenyl)Propionate Acid	MEDN0406	Glycerophospholipids	165.055	106.2	166.063	[M-H]-	C9H10O3	-30	-50
3-Aminosalicylic Acid	MEDN0407	Glycerophospholipids	152.035	108.1	153.043	[M-H]-	C7H7NO3	-30	-50
Curcumin	MEDN0409	Glycerophospholipids	367.118	149	368.126	[M-H]-	C21H20O6	-40	-20
4-Hydroxybenzaldehyde	MEDN0410	Glycerophospholipids	121.029	92	122.037	[M-H]-	C7H6O2	-30	-50
Neopterin	MEDN0411	Glycerophospholipids	252.073	191.8	253.081	[M-H]-	C9H11N5O4	-40	-30
Ethylmalonate	MEDN0413	Glycerophospholipids	131.034	87.1	132.042	[M-H]-	C5H8O4	-40	-30
2-(Formylamino)Benzoic Acid	MEDN0415	Glycerophospholipids	164.035	120	165.043	[M-H]-	C8H7NO3	-30	-50
Ureidoisobutyric Acid	MEDN0416	Glycerophospholipids	145.061	102	146.069	[M-H]-	C5H10N2O3	-50	-50
Acetaminophen Glucuronide	MEDN0418	Glycerophospholipids	326.088	150	327.095	[M-H]-	C14H17NO8	-40	-20
Uridine 5-Monophosphate	MEDN0419	Glycerophospholipids	323.028	211	324.036	[M-H]-	C9H13N2O9P	-50	-50
Cyclic Amp	MEDN0421	Glycerophospholipids	328.045	134	329.053	[M-H]-	C10H12N5O6P	-40	-20
Thiamine Triphosphate	MEDN0430	Glycerophospholipids	502.996	193	504.004	[M-H]-	C12H19N4O10P3S	-40	-30
2-(Dimethylamino)Guanosine	MEDN0431	Glycerophospholipids	310.115	178	311.123	[M-H]-	C12H17N5O5	-30	-50
5-Hydroxyhexanoic Acid	MEDN0432	Glycerophospholipids	131.071	85.2	132.079	[M-H]-	C6H12O3	-40	-20
Β-Pseudouridine	MEDN0434	Glycerophospholipids	243.062	153	244.07	[M-H]-	C9H12N2O6	-50	-50
N-Acetylthreonine	MEDN0439	Glycerophospholipids	160.061	98	161.069	[M-H]-	C6H11NO4	-40	-30
3,4,5-Trimethoxybenzoic Acid	MEDN0441	Glycerophospholipids	211.061	137	212.069	[M-H]-	C10H12O5	-30	-50
Hypoxanthine-9-β-D-Arabinofuranoside	MEDN0444	Glycerophospholipids	267.073	135	268.081	[M-H]-	C10H12N4O5	-40	-30
Orotidine	MEDN0445	Glycerophospholipids	287.052	243	288.059	[M-H]-	C10H12N2O8	-40	-30
2'-Deoxycytidine-5'-Monophosphate	MEDN0452	Glycerophospholipids	306.049	97	307.057	[M-H]-	C9H14N3O7P	-30	-50
D-Sedoheptuiose 7-Phosphate	MEDN0461	Glycerophospholipids	287.017	97	425.93	[M-Ba]-	C7H13BaO10P	-40	-30
D-Fructose 6-Phosphate-Disodium Salt	MEDN0463	Glycerophospholipids	259	97	304.1	[M-2Na+H]-	C6H11Na2O9P	-40	-20
1-Methyluric Acid	MEDN0472	Glycerophospholipids	181.036	138	182.044	[M-H]-	C6H6N4O3	-60	-20
3-Methyl-2-Oxobutanoic Acid	MEDN0483	Glycerophospholipids	115.04	87	116.047	[M-H]-	C5H8O3	-30	-50
Palmitaldehyde	MEDN0486	Glycerophospholipids	239.238	223	240.245	[M-H]-	C16H32O	-40	-30
Fumaric Acid	MEDN0490	Glycerophospholipids	115.003	71	116.011	[M-H]-	C4H4O4	-40	-30
9-HOTrE [9S-hydroxy-10E,12Z,15Z-octadecatrienoic acid]	MEDN0491	Glycerophospholipids	293.212	171	294.219	[M-H]-	C18H30O3	-40	-20
8,15-Dihete	MEDN0494	Glycerophospholipids	335.222	253.1	336.23	[M-H]-	C20H32O4	-40	-20
N-Acetylmethionine	MEDN0496	Glycerophospholipids	190.054	84	191.062	[M-H]-	C7H13NO3S	-40	-30
Argininosuccinic acid	MEDN0499	Glycerophospholipids	289.115	97.1	290.123	[M-H]-	C10H18N4O6	-40	-20
Acetyl Tryptophan	MEDN0501	Glycerophospholipids	245.093	203.2	246.1	[M-H]-	C13H14N2O3	-40	-20
2-Deoxyribose 1-Phosphate	MEDN0502	Glycerophospholipids	213.016	97	214.024	[M-H]-	C5H11O7P	-30	-50
N-Acetylglucosamine 1-Phosphate	MEDN0506	Glycerophospholipids	300.048	96.9	301.056	[M-H]-	C8H16NO9P	-40	-30
Estrone	MEDN0524	Glycerophospholipids	269.154	145.1	270.162	[M-H]-	C18H22O2	-40	-30
Pimelic acid	MEDN0530	Glycerophospholipids	159.066	97.1	160.074	[M-H]-	C7H12O4	-40	-30
Xanthosine	MEDN0533	Glycerophospholipids	283.068	151	284.076	[M-H]-	C10H12N4O6	-50	-50
3'-Sialyllactose	MEDN0539	Glycerophospholipids	632.204	290.1	633.212	[M-H]-	C23H39NO19	-30	-50
1-Methylguanine	MEDN0540	Glycerophospholipids	164.057	106	165.065	[M-H]-	C6H7N5O	-60	-20
DL-3,4-Dihydroxyphenyl glycol	MEDN0541	Glycerophospholipids	169.05	123	170.058	[M-H]-	C8H10O4	-40	-30
dihydrotachysterol	MEDN0547	Glycerophospholipids	397.347	97	398.355	[M-H]-	C28H46O	-40	-30
Indoleacrylic acid	MEDN0551	Glycerophospholipids	186.056	142.1	187.063	[M-H]-	C11H9NO2	-40	-30
2-Methylbenzoic acid	MEDN0553	Glycerophospholipids	135.045	65	136.052	[M-H]-	C8H8O2	-30	-50
2-(4-Hydroxyphenyl)ethanol	MEDN0554	Glycerophospholipids	137.06	93	138.068	[M-H]-	C8H10O2	-30	-50
Hydroxyphenyllactic acid	MEDN0555	Glycerophospholipids	181.05	135	182.058	[M-H]-	C9H10O4	-40	-30
Marmesin	MEDN0560	Glycerophospholipids	245.081	227.1	246.089	[M-H]-	C14H14O4	-40	-30
N-Acetylaspartylglutamic acid	MEDN0561	Glycerophospholipids	303.083	128	304.091	[M-H]-	C11H16N2O8	-40	-30
Indole-3-carbinol	MEDN0562	Glycerophospholipids	146.061	128.1	147.068	[M-H]-	C9H9NO	-40	-30
2-Methylguanosine	MEDN0568	Glycerophospholipids	296.1	164.1	297.107	[M-H]-	C11H15N5O5	-30	-50
L-Erythrulose	MEDN0570	Glycerophospholipids	119.034	111	120.042	[M-H]-	C4H8O4	-40	-30
N-lactoyl-phenylalanine	MEDN0579	Glycerophospholipids	236.092	88	237.1	[M-H]-	C12H15NO4	-40	-30
Imidazoleacetic acid	MEDN0581	Glycerophospholipids	125.035	81	126.043	[M-H]-	C5H6N2O2	-40	-30
N-Acetyl-L-alanine	MEDN0586	Glycerophospholipids	130.05	88	131.058	[M-H]-	C5H9NO3	-40	-30
N-Acetylvaline	MEDN0587	Glycerophospholipids	158.082	114.1	159.089	[M-H]-	C7H13NO3	-40	-30
Cyclamic acid	MEDN0589	Glycerophospholipids	178.054	80	179.062	[M-H]-	C6H13NO3S	-40	-20
D-Malic acid	MEDN0593	Glycerophospholipids	133.014	71	134.022	[M-H]-	C4H6O5	-40	-30
(E)-3-(3-hydroxyphenyl)prop-2-enoic acid	MEDN0594	Glycerophospholipids	163.04	119.1	164.047	[M-H]-	C9H8O3	-60	-20
Tetradecanedioic acid	MEDN0604	Glycerophospholipids	257.175	239.2	258.183	[M-H]-	C14H26O4	-40	-30
5-Methoxytryptophan	MEDN0606	Glycerophospholipids	190.087	144	191.095	[M-H]-	C11H13NO2	-40	-20
Uridine triphosphate(UTP)	MEDN0609	Glycerophospholipids	482.961	158.9	483.969	[M-H]-	C9H15N2O15P3	-50	-50
6β-hydroxytestosterone	MEDN0611	Glycerophospholipids	303.196	287.2	304.204	[M-H]-	C19H28O3	-40	-20
O-Acetyl-L-serine	MEDN0616	Glycerophospholipids	146.045	59	147.053	[M-H]-	C5H9NO4	-40	-30
Porphobilinogen	MEDN0622	Glycerophospholipids	225.088	59	226.095	[M-H]-	C10H14N2O4	-40	-30
2-Hydroxy HippuricAcid	MEDN0623	Glycerophospholipids	194.045	93	195.053	[M-H]-	C9H9NO4	-30	-50
Formononetin	MEDN0625	Glycerophospholipids	267.066	223	268.074	[M-H]-	C16H12O4	-40	-30
Ellagic acid	MEDN0627	Glycerophospholipids	300.998	145	302.006	[M-H]-	C14H6O8	-40	-30
dTMP	MEDN0628	Glycerophospholipids	321.049	79	322.057	[M-H]-	C10H15N2O8P	-40	-30
N-Oleoyl Glycine	MEDN0632	Glycerophospholipids	338.27	74	339.277	[M-H]-	C20H37NO3	-40	-30
Ginkgoic acid	MEDN0636	Glycerophospholipids	345.243	301.3	346.251	[M-H]-	C22H34O3	-40	-30
2,5-Dihydroxybenzaldehyde	MEDN0648	Glycerophospholipids	137.024	108	138.032	[M-H]-	C7H6O3	-30	-50
Succinic anhydride	MEDN0651	Glycerophospholipids	99.0082	82	100.016	[M-H]-	C4H4O3	-40	-30
Hydantoin-5-propionic acid	MEDN0655	Glycerophospholipids	171.041	59	172.048	[M-H]-	C6H8N2O4	-40	-30
Indoleacetaldehyde	MEDN0656	Glycerophospholipids	158.061	130.1	159.068	[M-H]-	C10H9NO	-40	-30
Hexadecanedioic acid	MEDN0658	Glycerophospholipids	285.207	223.2	286.214	[M-H]-	C16H30O4	-40	-30
Pyrophosphate	MEDN0659	Glycerophospholipids	176.935	79	177.943	[M-H]-	H4O7P2	-40	-30
2-hydroxy-2-(4-hydroxy-3-methoxyphenyl)acetic acid	MEDN0661	Glycerophospholipids	197.045	137	198.053	[M-H]-	C9H10O5	-30	-50
Gamma-Glu-Leu	MEDN0662	Glycerophospholipids	259.129	130.1	260.137	[M-H]-	C11H20N2O5	-40	-30
5-oxoETE [5-oxo-6E,8Z,11Z,14Z-eicosatetraenoic acid]	MEDN0669	Glycerophospholipids	317.212	203.2	318.219	[M-H]-	C20H30O3	-40	-20
Isopropyl myristate	MEDN0673	Glycerophospholipids	269.248	209.3	270.256	[M-H]-	C17H34O2	-40	-30
Ethylsalicylate	MEDN0678	Glycerophospholipids	165.055	149.1	166.063	[M-H]-	C9H10O3	-40	-30
Octadecanamide	MEDN0682	Glycerophospholipids	282.28	238.3	283.288	[M-H]-	C18H37NO	-40	-30
2-Naphthol	MEDN0683	Glycerophospholipids	143.05	115.2	144.058	[M-H]-	C10H8O	-30	-50
Undecanedioic acid	MEDN0685	Glycerophospholipids	215.128	135.1	216.136	[M-H]-	C11H20O4	-50	-50
Maltitol	MEDN0691	Glycerophospholipids	343.124	184.9	344.132	[M-H]-	C12H24O11	-40	-30
2-nonanol	MEDN0694	Glycerophospholipids	143.144	61.2	144.151	[M-H]-	C9H20O	-30	-50
1-Naphthol	MEDN0698	Glycerophospholipids	143.05	115.2	144.058	[M-H]-	C10H8O	-60	-20
Oxaloacetic acid	MEDN0704	Glycerophospholipids	130.998	85.1	132.07	[M-H]-	C4H4O5	-40	-30
2-n-Pentylfuran	MEDN0719	Glycerophospholipids	137.097	101	138.104	[M-H]-	C9H14O	-30	-50
N-(2-Methylbenzoyl)glycine	MEDN0720	Glycerophospholipids	192.066	91	193.074	[M-H]-	C10H11NO3	-40	-30
2,4-Hexadienoic acid	MEDN0725	Glycerophospholipids	111.045	79.9	112.052	[M-H]-	C6H8O2	-30	-50
Methyl hexadecanoate	MEDN0727	Glycerophospholipids	269.248	209.3	270.256	[M-H]-	C17H34O2	-40	-30
Phenoxyacetic acid	MEDN0729	Glycerophospholipids	151.04	93.1	152.047	[M-H]-	C8H8O3	-40	-30
4-tert-Octylphenol	MEDN0731	Glycerophospholipids	205.159	188.9	206.167	[M-H]-	C14H22O	-40	-20
Ricinoleic acid	MEDN0732	Glycerophospholipids	297.243	183	298.251	[M-H]-	C18H34O3	-40	-30
Cis-3-Hexenylacetate	MEDN0734	Glycerophospholipids	141.092	59.1	142.099	[M-H]-	C8H14O2	-40	-20
2-(Methylthio)ethanol	MEDN0736	Glycerophospholipids	91.0218	75	92.0296	[M-H]-	C3H8OS	-30	-50
4-Hydroxybenzyl alcohol	MEDN0739	Glycerophospholipids	123.045	105.2	124.052	[M-H]-	C7H8O2	-30	-50
Methanesulfonic acid	MEDN0741	Glycerophospholipids	94.9803	80.1	95.9881	[M-H]-	CH4O3S	-40	-30
Delta-Hexalactone	MEDN0744	Glycerophospholipids	113.06	68.9	114.068	[M-H]-	C6H10O2	-40	-20
Propylparaben	MEDN0745	Glycerophospholipids	179.071	92	180.079	[M-H]-	C10H12O3	-40	-30
2,4-Di-tert-butylphenol	MEDN0747	Glycerophospholipids	205.159	189.2	206.167	[M-H]-	C14H22O	-30	-50
Methylparaben	MEDN0748	Glycerophospholipids	151.04	91.8	152.047	[M-H]-	C8H8O3	-40	-30
1-Mar [7R,14S-dihydroxy-4Z,8E,10E,12Z,16Z,19Z-docosahexaenoic acid]	MEDN0749	Glycerophospholipids	359.222	153.3	360.23	[M-H]-	C22H32O4	-60	-20
(±)12-HEPE [(±)-12-hydroxy-5Z,8Z,10E,14Z,17Z-eicosapentaenoic acid]	MEDN0750	Glycerophospholipids	317.212	179.2	318.219	[M-H]-	C20H30O3	-60	-20
(±)12-HETE [(±)12-hydroxy-5Z,8Z,10E,14Z-eicosatetraenoic acid]	MEDN0751	Glycerophospholipids	319.227	179	320.235	[M-H]-	C20H32O3	-60	-20
(±)15-HEPE [(±)-15-hydroxy-5Z,8Z,11Z,13E,17Z-eicosapentaenoic acid]	MEDN0752	Glycerophospholipids	317.212	179.2	318.219	[M-H]-	C20H30O3	-60	-20
(±)16-HETE [(±)16-hydroxy-5Z,8Z,11Z,14Z-eicosatetraenoic acid]	MEDN0753	Glycerophospholipids	319.227	189.2	320.235	[M-H]-	C20H32O3	-60	-20
(±)17-HDHA [(±)17-hydroxy-4Z,7Z,10Z,13Z,15E,19Z-docosahexaenoic acid]	MEDN0754	Glycerophospholipids	343.227	245.4	344.235	[M-H]-	C22H32O3	-60	-20
(±)17-HETE [(±)17-hydroxy-5Z,8Z,11Z,14Z-eicosatetraenoic acid]	MEDN0755	Glycerophospholipids	319.227	261.2	320.235	[M-H]-	C20H32O3	-60	-20
(±)18-HEPE [(±)-18-hydroxy-5Z,8Z,11Z,14Z,16E-eicosapentaenoic acid]	MEDN0756	Glycerophospholipids	317.212	179.2	318.219	[M-H]-	C20H30O3	-60	-20
(±)18-HETE [(±)18-hydroxy-5Z,8Z,11Z,14Z-eicosatetraenoic acid]	MEDN0757	Glycerophospholipids	319.227	261.2	320.235	[M-H]-	C20H32O3	-60	-20
(±)4-HDHA [(±)4-hydroxy-5E,7Z,10Z,13Z,16Z,19Z-docosahexaenoic acid]	MEDN0758	Glycerophospholipids	343.227	100.7	344.235	[M-H]-	C22H32O3	-60	-20
(±)5-HEPE [(±)-5-hydroxy-6E,8Z,11Z,14Z,17Z-eicosapentaenoic acid]	MEDN0759	Glycerophospholipids	317.212	114.7	318.219	[M-H]-	C20H30O3	-60	-20
(±)5-HETE [(±)5-hydroxy-6E,8Z,11Z,14Z-eicosatetraenoic acid]	MEDN0760	Glycerophospholipids	319.227	115	320.235	[M-H]-	C20H32O3	-60	-20
(±)9-HETE [(±)-9-hydroxy-5Z,7E,11Z,14Z-eicosatetraenoic acid]	MEDN0763	Glycerophospholipids	319.227	115	320.235	[M-H]-	C20H32O3	-60	-20
11,12-EET [(±)11,(12)-epoxy-5Z,8Z,14Z-eicosatrienoic acid]	MEDN0765	Glycerophospholipids	319.227	167.2	320.235	[M-H]-	C20H32O3	-60	-20
11-deoxy PGE1 [9-oxo-15S-hydroxy-prost-13E-en-1-oic acid]	MEDN0766	Glycerophospholipids	337.238	193.1	338.246	[M-H]-	C20H34O4	-60	-20
12,13-EpOME [(±)12(13)epoxy-9Z-octadecenoic acid]	MEDN0767	Glycerophospholipids	295.227	195.1	296.235	[M-H]-	C18H32O3	-60	-20
13-oxoODE [13-oxo-9Z,11E-octadecadienoic acid]	MEDN0768	Glycerophospholipids	293.212	112.8	294.219	[M-H]-	C18H30O3	-60	-20
14(S)-HDHA [14S-hydroxy-4Z,7Z,10Z,12E,16Z,19Z-docosahexaenoic acid]	MEDN0769	Glycerophospholipids	343.227	205	344.235	[M-H]-	C22H32O3	-60	-20
15-oxoETE [15-oxo-5Z,8Z,11Z,13E-eicosatetraenoic acid]	MEDN0771	Glycerophospholipids	317.212	113.2	318.219	[M-H]-	C20H30O3	-60	-20
19(S)-HETE [19S-hydroxy-5Z,8Z,11Z,14Z-eicosatetraenoic acid]	MEDN0774	Glycerophospholipids	319.227	289.2	320.235	[M-H]-	C20H32O3	-60	-20
20-HETE [20-hydroxy-5Z,8Z,11Z,14Z-eicosatetraenoic acid]	MEDN0775	Glycerophospholipids	319.227	289.2	320.235	[M-H]-	C20H32O3	-30	-50
5(S),15(S)-DiHETE [5S,15S-dihydroxy-6E,8Z,10Z,13E-eicosatetraenoic acid]	MEDN0776	Glycerophospholipids	335.222	114.9	336.23	[M-H]-	C20H32O4	-40	-20
5,6-DiHETrE [(±)5,6-dihydroxy-8Z,11Z,14Z-eicosatrienoic acid]	MEDN0777	Glycerophospholipids	337.238	145.1	338.246	[M-H]-	C20H34O4	-40	-20
5-HETrE [5S-hydroxy-6E,8Z,11Z-eicosatrienoic acid]	MEDN0779	Glycerophospholipids	321.243	114.9	322.251	[M-H]-	C20H34O3	-40	-20
5-iPF2α-VI [(8β)-5,9α,11α-trihydroxy-prosta-6E,14Z-dien-1-oic acid]	MEDN0780	Glycerophospholipids	353.233	115.2	354.241	[M-H]-	C20H34O5	-40	-20
8,9-EET [(±)8,9-epoxy-5Z,11Z,14Z-eicosatrienoic acid]	MEDN0782	Glycerophospholipids	319.227	155	320.235	[M-H]-	C20H32O3	-40	-20
9,10-EpOME [(±)9,10-epoxy-12Z-octadecenoic acid]	MEDN0783	Glycerophospholipids	295.227	195.1	296.235	[M-H]-	C18H32O3	-40	-20
9-oxoODE [9-oxo-10E,12Z-octadecadienoic acid]	MEDN0784	Glycerophospholipids	293.212	185.1	294.219	[M-H]-	C18H30O3	-40	-20
LTB4 [5S,12R-dihydroxy-6Z,8E,10E,14Z-eicosatetraenoic acid]	MEDN0785	Glycerophospholipids	335.222	195	336.23	[M-H]-	C20H32O4	-40	-30
LXB4 [5S,14R,15S-trihydroxy-6E,8Z,10E,12E-eicosatetraenoic acid]	MEDN0789	Glycerophospholipids	351.217	221.3	352.225	[M-H]-	C20H32O5	-40	-30
PDX [10(S),17(S)-dihydroxy-4Z,7Z,11E,13Z,15E,19Z-docosahexaenoic acid]	MEDN0790	Glycerophospholipids	359.222	153.3	360.23	[M-H]-	C22H32O4	-40	-30
PGD1 [9α,15S-dihydroxy-11-oxo-prost-13E-en-1-oic acid]	MEDN0791	Glycerophospholipids	353.233	235.1	354.241	[M-H]-	C20H34O5	-40	-30
PGE1 [9-oxo-11α,15S-dihydroxy-prost-13E-en-1-oic acid]	MEDN0792	Glycerophospholipids	353.233	235.1	354.241	[M-H]-	C20H34O5	-40	-30
Prostaglandin E2	MEDN0793	Glycerophospholipids	351.217	271.4	352.225	[M-H]-	C20H32O5	-40	-30
PGF1α [9α,11α,15S-trihydroxy-prost-13E-en-1-oic acid]	MEDN0794	Glycerophospholipids	355.248	293.2	356.256	[M-H]-	C20H36O5	-40	-30
PGF2α [9α,11α,15S-trihydroxy-prosta-5Z,13E-dien-1-oic acid]	MEDN0795	Glycerophospholipids	353.233	193.2	354.241	[M-H]-	C20H34O5	-40	-30
PGJ2 [11-oxo-15S-hydroxy-prosta-5Z,9,13E-trien-1-oic acid]	MEDN0797	Glycerophospholipids	333.207	188.8	334.214	[M-H]-	C20H30O4	-40	-30
PGK1 [9,11-dioxo-15S-hydroxy-prost-13E-en-1-oic acid]	MEDN0798	Glycerophospholipids	351.217	250.8	352.225	[M-H]-	C20H32O5	-40	-30
RvD3 [4S,11R,17S-trihydroxy-5Z,7E,9E,13Z,15E,19Z-docosahexaenoic acid]	MEDN0801	Glycerophospholipids	375.217	147.2	376.225	[M-H]-	C22H32O5	-40	-30
RvD5 [7S,17S-dihydroxy-4Z,8E,10Z,13Z,15E,19Z-docosahexaenoic acid]	MEDN0802	Glycerophospholipids	359.222	153.3	360.23	[M-H]-	C22H32O4	-40	-30
RvE1 [5S,12R,18R-trihydroxy-6Z,8E,10E,14Z,16E-eicosapentaenoic acid]	MEDN0803	Glycerophospholipids	349.202	195.2	350.209	[M-H]-	C20H30O5	-40	-30
TxB3 [9α,11,15S-trihydroxythromba-5Z,13E,17Z-trien-1-oic acid]	MEDN0804	Glycerophospholipids	367.212	169.1	368.22	[M-H]-	C20H32O6	-50	-50
Myristic acid	MEDN0807	Glycerophospholipids	227.201	209	228.37	[M-H]-	C14H28O2	-40	-30
Myoinositol	MEDN0808	Glycerophospholipids	179.056	86.9	180.16	[M-H]-	C6H12O6	-40	-30
4-Hydroxyhippurate	MEDN0816	Glycerophospholipids	194.045	100	195.053	[M-H]-	C9H9NO4	-30	-50
octadecanedioate(C18)	MEDN0817	Glycerophospholipids	253.29	209	254.297	[M-H]-	C18H38	-40	-30
N-acetyl-beta-alanine	MEDN0818	Glycerophospholipids	130.05	87.9	131.058	[M-H]-	C5H9NO3	-40	-30
Tryptophan glutamic acid	MEDN0823	Glycerophospholipids	332	203	333.132	[M-H]-	C16H19N3O5	-50	-50
7-ketodeoxycholic acid	MEDN0824	Glycerophospholipids	405.264	289.1	406.272	[M-H]-	C24H38O5	-40	-20
3-(3-Hydroxyphenyl)-3-hydroxypropanoic acid	MEDN0826	Glycerophospholipids	181.05	120.9	182.058	[M-H]-	C9H10O4	-30	-50
N-acetylornithine	MEDN0827	Glycerophospholipids	173.093	131	174.1	[M-H]-	C7H14N2O3	-40	-30
Nonadecylic acid	MEDN0828	Glycerophospholipids	297.279	183	298.287	[M-H]-	C19H38O2	-40	-30
N-Methyl-L-Glutamate	MEDN0837	Glycerophospholipids	160.061	142	161.069	[M-H]-	C6H11NO4	-40	-30
N-Alpha-Acetyl-L-Asparagine	MEDN0839	Glycerophospholipids	173.056	155.1	174.064	[M-H]-	C6H10N2O4	-40	-30
N-Amidino-L-Aspartate	MEDN0843	Glycerophospholipids	174.052	131.9	175.059	[M-H]-	C5H9N3O4	-40	-30
Cortisol	MEDN0845	Glycerophospholipids	361.202	289.3	362.209	[M-H]-	C21H30O5	-40	-20
7,8-Dimethylalloxazine	MEDN0846	Glycerophospholipids	241.073	198	242.08	[M-H]-	C12H10N4O2	-40	-20
Cortisol 21-Acetate	MEDN0849	Glycerophospholipids	403.212	59	404.22	[M-H]-	C23H32O6	-40	-20
Indole-3-Pyruvic Acid	MEDN0851	Glycerophospholipids	202.05	142.9	203.058	[M-H]-	C11H9NO3	-40	-30
Mono-Methyl Glutarate	MEDN0854	Glycerophospholipids	145.05	68.9	146.058	[M-H]-	C6H10O4	-40	-30
Geranyl Pyrophosphate	MEDN0855	Glycerophospholipids	313.061	185	314.068	[M-H]-	C10H20O7P2	-40	-30
2',4'-Dihydroxyacetophenone	MEDN0856	Glycerophospholipids	151.04	91.8	152.047	[M-H]-	C8H8O3	-30	-50
3,3',5'-Triiodothyronine	MEDN0860	Glycerophospholipids	649.782	632.7	650.79	[M-H]-	C15H12I3NO4	-30	-50
Inosine	MEDN1003	Glycerophospholipids	267.073	135	268.081	[M-H]-	C10H12N4O5	-40	-30
L-Sepiapterin	MEDN1004	Glycerophospholipids	236.078	164.056	237.086	[M-H]-	C9H11N5O3	-40	-30
Phosphoenolpyruvate	MEDN1005	Glycerophospholipids	166.975	166.975	167.982	[M-H]-	C3H5O6P	-40	-30
Uric acid	MEDN1006	Glycerophospholipids	167.021	124.019	168.028	[M-H]-	C5H4N4O3	-50	-50
3-hydroxyphenylacetic acid	MEDN1009	Glycerophospholipids	151.04	107.051	152.047	[M-H]-	C8H8O3	-30	-50
7-Methylguanine	MEDN1012	Glycerophospholipids	164.057	106	165.065	[M-H]-	C6H7N5O	-40	-20
3-(4-Hydroxyphenyl)-Propionic Acid	MEDN1017	Glycerophospholipids	165.055	121	166.063	[M-H]-	C9H10O3	-30	-50
5,6-Dimethylbenzimidazole	MEDN1022	Glycerophospholipids	145.077	145.075	146.084	[M-H]-	C9H10N2	-40	-20
2-Methoxy-4-[(E)-prop-1-enyl]phenol	MEDN1023	Glycerophospholipids	163.076	148.054	164.084	[M-H]-	C10H12O2	-30	-50
D-piperidine acid	MEDN1024	Glycerophospholipids	128.071	81.9522	129.079	[M-H]-	C6H11NO2	-40	-30
Glycyl-L-phenylalanine	MEDN1029	Glycerophospholipids	221.093	164.069	222.1	[M-H]-	C11H14N2O3	-40	-30
13(R)-HODE	MEDN1035	Glycerophospholipids	295.2	195.1	296.235	[M-H]-	C18H32O3	-60	-20
Indole-4-carboxaldehyde	MEDN1039	Glycerophospholipids	144.045	126	145.053	[M-H]-	C9H7NO	-40	-30
9(S)-HpOTrE	MEDN1041	Glycerophospholipids	309.207	247.205	310.214	[M-H]-	C18H30O4	-40	-20
Phenyl acetate	MEDN1050	Glycerophospholipids	135.045	92.027	136.052	[M-H]-	C8H8O2	-40	-30
D-Calcium Pantothenate	MEDN1055	Glycerophospholipids	437.214	218.103	438.221	[M-H]-	C18H34N2O10	-40	-20
Iminodiacetic acid	MEDN1056	Glycerophospholipids	132.03	88	133.037	[M-H]-	C4H7NO4	-40	-30
2-c-methyl-d-erythritol 2,4-cyclodiphosphate	MEDN1057	Glycerophospholipids	276.988	96.9691	277.996	[M-H]-	C5H12O9P2	-30	-50
Taurodeoxycholic acid	MEDN1059	Glycerophospholipids	498.289	498.289	499.297	[M-H]-	C26H45NO6S	-40	-30
L-Isoisoleucine	MEDN1060	Glycerophospholipids	130.087	130.087	131.095	[M-H]-	C6H13NO2	-40	-30
Glycine deoxycholic acid	MEDN1061	Glycerophospholipids	448.306	404.3	449.314	[M-H]-	C26H43NO5	-40	-30
Homo-Gamma-Linolenic Acid	MEDN1063	Glycerophospholipids	305.248	305.3	306.256	[M-H]-	C20H34O2	-40	-30
N-arachidene glycine	MEDN1064	Glycerophospholipids	360.254	74	361.262	[M-H]-	C22H35NO3	-40	-30
Glycyl-L-valine	MEDN1066	Glycerophospholipids	173.093	116.071	174.1	[M-H]-	C7H14N2O3	-40	-30
9,12-octadecadienoic acid	MEDN1069	Glycerophospholipids	275.201	231.175	276.209	[M-H]-	C18H28O2	-40	-20
Allocholic acid	MEDN1074	Glycerophospholipids	375.29	217	376.298	[M-H]-	C24H40O3	-40	-20
13-HpODE	MEDN1075	Glycerophospholipids	311.222	293.212	312.23	[M-H]-	C18H32O4	-60	-20
Alpha-Mercholic Acid	MEDN1077	Glycerophospholipids	407.28	407.3	408.288	[M-H]-	C24H40O5	-40	-20
Cis-9,10-epoxystearic acid	MEDN1078	Glycerophospholipids	297.243	197.154	298.251	[M-H]-	C18H34O3	-40	-20
(4E,7E,10Z,13E,16E,19E) -docosa-4,7,10,13,16,19-hexanoic acid	MEDN1079	Glycerophospholipids	327.232	283.3	328.24	[M-H]-	C22H32O2	-60	-20
12,13-DiHOME	MEDN1081	Glycerophospholipids	313.238	201	314.246	[M-H]-	C18H34O4	-60	-20
8-isoprostaglandin F1α	MEDN1082	Glycerophospholipids	355.2	311.2	356.256	[M-H]-	C20H36O5	-40	-20
1-cis-heptadeenoic acid(17: 1n7)	MEDN1089	Glycerophospholipids	267.232	185.152	268.24	[M-H]-	C17H32O2	-60	-20
4-acetoxyphenol	MEDN1092	Glycerophospholipids	151.026	108.02	152.047	[M-H]-	C8H8O3	-30	-50
2-ethyl-2-hydroxybutyric acid	MEDN1098	Glycerophospholipids	131.071	85.0699	132.079	[M-H]-	C6H12O3	-30	-50
7-ketolithocholic acid	MEDN1104	Glycerophospholipids	389.269	389.3	390.277	[M-H]-	C24H38O4	-40	-20
1,6-anhydro-β-D-glucose	MEDN1108	Glycerophospholipids	161.045	71	162.053	[M-H]-	C6H10O5	-60	-20
1,11-undecylic acid	MEDN1110	Glycerophospholipids	243.2	225.2	244.167	[M-H]-	C13H24O4	-60	-20
12-Hydroxydodecanoic acid	MEDN1111	Glycerophospholipids	215.165	197.153	216.173	[M-H]-	C12H24O3	-60	-20
16-Hydroxyhexadecanoic acid	MEDN1112	Glycerophospholipids	271.227	225.22	272.235	[M-H]-	C16H32O3	-60	-20
12-ketolithocholic acid	MEDN1113	Glycerophospholipids	389.269	389.3	390.277	[M-H]-	C24H38O4	-60	-20
23-deoxydeoxycholic acid	MEDN1121	Glycerophospholipids	377.269	331.3	378.277	[M-H]-	C23H38O4	-30	-50
N,N′-dicyclohexylcarbodiimide	MEDN1125	Glycerophospholipids	205.17	205.158	206.178	[M-H]-	C13H22N2	-40	-30
Gamma-Mercholic Acid	MEDN1126	Glycerophospholipids	407.28	407.3	408.288	[M-H]-	C24H40O5	-40	-30
Isodeoxycholic acid	MEDN1127	Glycerophospholipids	391.285	345.28	392.293	[M-H]-	C24H40O4	-40	-30
Erythrose	MEDN1129	Glycerophospholipids	119.034	111	120.042	[M-H]-	C4H8O4	-40	-30
2-tridecane	MEDN1131	Glycerophospholipids	197.191	121.028	198.198	[M-H]-	C13H26O	-30	-50
2-Hydroxy-3,5-dinitrobenzoic acid	MEDN1134	Glycerophospholipids	226.994	183.005	228.002	[M-H]-	C7H4N2O7	-30	-50
Heparin	MEDN1135	Glycerophospholipids	315.29	315.2	316.298	[M-H]-	C19H40O3	-40	-30
DL-2-hydroxystearic acid	MEDN1139	Glycerophospholipids	299.259	253.253	300.266	[M-H]-	C18H36O3	-40	-30
Orthocholic acid	MEDN1141	Glycerophospholipids	389.269	389.3	390.277	[M-H]-	C24H38O4	-40	-30
Prostaglandin E2	MEDN1142	Glycerophospholipids	351.217	221.3	352.225	[M-H]-	C20H32O5	-40	-30
P-chlorophenylalanine	MEDN1145	Glycerophospholipids	198.032	137.015	199.04	[M-H]-	C9H10ClNO2	-40	-30
2-hydroxyhexadecanoic acid	MEDN1148	Glycerophospholipids	271.227	225.221	272.235	[M-H]-	C16H32O3	-30	-50
Indole-3-carboxylic acid	MEDN1150	Glycerophospholipids	160.04	116.049	161.048	[M-H]-	C9H7NO2	-40	-30
20-Carboxyarachidonic acid	MEDN1151	Glycerophospholipids	333.207	271.204	334.214	[M-H]-	C20H30O4	-30	-50
8,11-icosadienoic acid	MEDN1156	Glycerophospholipids	303.2	177.1	304.24	[M-H]-	C20H32O2	-40	-20
cis-1-Pentadecenoic Acid(C15: 1)	MEDN1159	Glycerophospholipids	239.201	223	240.209	[M-H]-	C15H28O2	-40	-20
p-Tolyl sulfuric acid	MEDN1162	Glycerophospholipids	187.009	107.05	188.014	[M-H]-	C7H8O4S	-40	-30
3-hydroxyhexadecanoic acid	MEDN1163	Glycerophospholipids	271.227	59.012	272.235	[M-H]-	C16H32O3	-30	-50
5-nitrobenzimidazole	MEDN1164	Glycerophospholipids	162.03	132.033	163.038	[M-H]-	C7H5N3O2	-40	-20
4-Hydroxybenzoic Acid	MEDN1167	Glycerophospholipids	137.024	93.036	138.032	[M-H]-	C7H6O3	-30	-50
Glutamine	MEDN1171	Glycerophospholipids	478.3	224.1	479.267	[M-H]-	C29H37NO5	-40	-30
21-hydroxypregnene-4-ene-3,20-dione hydrogen succinate	MEDN1175	Glycerophospholipids	429.228	194.136	430.236	[M-H]-	C25H34O6	-30	-50
8-Epidermal glycoside	MEDN1179	Glycerophospholipids	329.16	311.1	330.168	[M-H]-	C16H26O7	-40	-20
Multifidol	MEDN1183	Glycerophospholipids	209.081	141.1	210.089	[M-H]-	C11H14O4	-40	-30
1,2-epoxy-3-(p-nitrophenoxy) propane	MEDN1191	Glycerophospholipids	194.045	93.0355	195.053	[M-H]-	C9H9NO4	-60	-20
Acetaminophen	MEDN1193	Glycerophospholipids	150.056	93.0401	151.063	[M-H]-	C8H9NO2	-40	-20
8-Methoxyalkynurate	MEDN1197	Glycerophospholipids	218.045	159.035	219.053	[M-H]-	C11H9NO4	-40	-20
L-tyrosine methyl ester 4-sulfate	MEDN1200	Glycerophospholipids	274.039	194.083	275.046	[M-H]-	C10H13NO6S	-40	-30
6-hydroxy-3-succinylpyridine	MEDN1208	Glycerophospholipids	194.045	100	195.053	[M-H]-	C9H9NO4	-40	-20
7alpha,12beta-Dihydroxy-5alpha-cholan-24-oic acid	MEDN1212	Glycerophospholipids	783.6	391.288	392.293	[2M-H]-	C24H40O4	-40	-20
2-(4-hydroxyphenyl) propionate	MEDN1213	Glycerophospholipids	165.06	119.053	166.063	[M-H]-	C9H10O3	-30	-50
D-Mannose 6-phosphate	MEDN1221	Glycerophospholipids	259.022	96.9696	260.03	[M-H]-	C6H13O9P	-40	-30
Bis(1-inositol) -3,1'-phosphate 1-phosphate	MEDN1224	Glycerophospholipids	501	217	502.049	[M-H]-	C12H24O17P2	-40	-20
2-amino-4-oxovaleric acid	MEDN1226	Glycerophospholipids	130.05	87.9	131.058	[M-H]-	C5H9NO3	-30	-50
Furfural diacetal	MEDN1227	Glycerophospholipids	169.086	125.096	170.094	[M-H]-	C9H14O3	-40	-30
1-O-vanillyl-β-D-glucose	MEDN1231	Glycerophospholipids	329.088	167.034	330.095	[M-H]-	C14H18O9	60	20
3-(pyrazol-1-yl) -L-alanine	MEDN1246	Glycerophospholipids	154.062	93.0449	155.069	[M-H]-	C6H9N3O2	-30	-50
1-pyrroline-4-hydroxy-2-carboxylate	MEDN1247	Glycerophospholipids	128.035	82.0288	129.043	[M-H]-	C5H7NO3	-30	-50
PysoPS 16:2	MEDN1258	Glycerophospholipids	490.221	435.252	491.228	[M-H]-	C22H38NO9P	-40	-30
PysoPS 18:1	MEDN1263	Glycerophospholipids	522.283	435.252	523.29	[M-H]-	C24H46NO9P	-40	-30
PysoPE 22:4(2n isomer1)	MEDN1264	Glycerophospholipids	528.31	331.246	529.302	[M-H]-	C27H48NO7P	-40	-30
PysoPE 22:4	MEDN1265	Glycerophospholipids	528.31	331.246	529.302	[M-H]-	C27H48NO7P	-40	-30
PysoPE 22:5(2n isomer3)	MEDN1266	Glycerophospholipids	526.296	329.229	527.302	[M-H]-	C27H46NO7P	-40	-30
PysoPE 22:5(2n isomer2)	MEDN1267	Glycerophospholipids	526.296	329.229	527.302	[M-H]-	C27H46NO7P	-40	-30
PysoPE 22:5(2n isomer1)	MEDN1268	Glycerophospholipids	526.296	329.229	527.302	[M-H]-	C27H46NO7P	-40	-30
PysoPE 22:6(2n isomer1)	MEDN1269	Glycerophospholipids	524.279	327.217	525.285	[M-H]-	C27H44NO7P	-40	-30
PysoPE 22:6	MEDN1270	Glycerophospholipids	524.279	327.217	525.285	[M-H]-	C27H44NO7P	-40	-30
PysoPE 20:2(2n isomer1)	MEDN1271	Glycerophospholipids	504.311	307.247	505.296	[M-H]-	C25H48NO7P	-40	-30
PysoPE 20:2	MEDN1272	Glycerophospholipids	504.311	307.247	505.296	[M-H]-	C25H48NO7P	-40	-30
PysoPE 20:3(2n isomer1)	MEDN1273	Glycerophospholipids	502.295	305.231	503.296	[M-H]-	C25H46NO7P	-40	-30
PysoPE 20:3	MEDN1274	Glycerophospholipids	502.295	305.231	503.296	[M-H]-	C25H46NO7P	-40	-30
PysoPE 20:4(2n isomer1)	MEDN1276	Glycerophospholipids	500.28	303.217	501.286	[M-H]-	C25H44NO7P	-40	-30
PysoPE 20:5(2n isomer1)	MEDN1277	Glycerophospholipids	498.263	301.201	499.27	[M-H]-	C25H42NO7P	-40	-30
PysoPE 20:5	MEDN1278	Glycerophospholipids	498.263	301.201	499.27	[M-H]-	C25H42NO7P	-40	-30
PysoPE 18:0(2n isomer)	MEDN1279	Glycerophospholipids	480.309	283.3	481.3	[M-H]-	C23H48NO7P	-40	-30
PysoPE 18:2	MEDN1282	Glycerophospholipids	476.279	279.242	477.286	[M-H]-	C23H44NO7P	-40	-30
PysoPE 18:3(2n isomer)	MEDN1283	Glycerophospholipids	474.264	277.225	475.27	[M-H]-	C23H42NO7P	-40	-30
PysoPE 18:3	MEDN1284	Glycerophospholipids	474.262	277.225	475.27	[M-H]-	C23H42NO7P	-40	-30
PysoPE 16:0(2n isomer)	MEDN1285	Glycerophospholipids	452.278	255.2	453.3	[M-H]-	C21H44NO7P	-40	-30
PysoPE 16:1	MEDN1287	Glycerophospholipids	450.264	253.218	451.286	[M-H]-	C21H42NO7P	-40	-30
Glycine linoleate	MEDN1288	Glycerophospholipids	336.254	74.0245	337.262	[M-H]-	C20H35NO3	-40	-30
15-methyl palmitic acid	MEDN1295	Glycerophospholipids	269.248	269.248	270.256	[M-H]-	C17H34O2	-60	-20
N-oleoyl-L-serine	MEDN1301	Glycerophospholipids	368.28	368.276	369.288	[M-H]-	C21H39NO4	-40	-30
N-Carbamoyl-L-aspartate	MEDN1306	Glycerophospholipids	175.04	88	176.13	[M-H]-	C5H8N2O5	-40	-30
2-Hydroxycaprylic acid	MEDN1311	Glycerophospholipids	159	113	160.21	[M-H]-	C8H16O3	-30	-50
2-hydroxyphenylacetic acid	MEDN1312	Glycerophospholipids	151	107	152.047	[M-H]-	C8H8O3	-30	-50
4-Hydroxy-3-methylbenzoic acid	MEDN1315	Glycerophospholipids	151	107	152.047	[M-H]-	C8H8O3	-30	-50
2-Hydroxy-2-methylbutyric acid	MEDN1320	Glycerophospholipids	117	71	118.063	[M-H]-	C5H10O3	-30	-50
2-Methylglutaric Acid	MEDN1326	Glycerophospholipids	145	101	146.058	[M-H]-	C6H10O4	-30	-50
2-Methyl-4-pentenoic Acid	MEDN1327	Glycerophospholipids	113	69	114.14	[M-H]-	C6H10O2	-30	-50
(S)-Leucic acid	MEDN1328	Glycerophospholipids	131	85	132.079	[M-H]-	C6H12O3	-60	-20
Glycohyodeoxycholic acid	MEDN1329	Glycerophospholipids	448	74	449.314	[M-H]-	C26H43NO5	-40	-30
2-Hydroxy HippuricAcid	MEDN1338	Glycerophospholipids	194	93	195.053	[M-H]-	C9H9NO4	-30	-50
D-Homocysteine	MEDP0002	Glycerophospholipids	136	118.1	135.035	[M+H]+	C4H9NO2S	30	20
Glycine	MEDP0006	Glycerophospholipids	76	59	75.032	[M+H]+	C2H5NO2	30	20
L-Cystine	MEDP0007	Glycerophospholipids	241	152	240.024	[M+H]+	C6H12N2O4S2	30	20
L-Tyrosine	MEDP0009	Glycerophospholipids	182.1	136.1	181.074	[M+H]+	C9H11NO3	30	20
L-Lysine	MEDP0011	Glycerophospholipids	147	84	146.106	[M+H]+	C6H14N2O2	30	20
L-Ornithine	MEDP0012	Glycerophospholipids	133	116	168.067	[M-Cl]+	C5H13ClN2O2	30	20
L-Alanine	MEDP0013	Glycerophospholipids	90.048	73	89.048	[M+H]+	C3H7NO2	30	20
L-Aspartic Acid	MEDP0014	Glycerophospholipids	134.1	74	133.038	[M+H]+	C4H7NO4	30	20
L-Citrulline	MEDP0015	Glycerophospholipids	176.1	113	175.096	[M+H]+	C6H13N3O3	30	20
L-Glutamic Acid	MEDP0016	Glycerophospholipids	148.1	84	147.053	[M+H]+	C5H9NO4	30	20
L-Histidine	MEDP0017	Glycerophospholipids	156.1	110	155.07	[M+H]+	C6H9N3O2	30	20
L-Methionine	MEDP0020	Glycerophospholipids	150	104	149.051	[M+H]+	C5H11NO2S	30	20
L-Phenylalanine	MEDP0021	Glycerophospholipids	166	120	165.079	[M+H]+	C9H11NO2	30	20
L-Proline	MEDP0022	Glycerophospholipids	116.1	70.1	115.063	[M+H]+	C5H9NO2	30	20
L-Serine	MEDP0024	Glycerophospholipids	106	60	105.043	[M+H]+	C3H7NO3	30	20
L-Tryptophan	MEDP0025	Glycerophospholipids	205.1	146	204.09	[M+H]+	C11H12N2O2	30	20
L-Valine	MEDP0026	Glycerophospholipids	118.1	72.1	117.079	[M+H]+	C5H11NO2	30	20
(5-L-Glutamyl)-L-Amino Acid	MEDP0028	Glycerophospholipids	219	202	218.09	[M+H]+	C8H14N2O5	60	50
3-Iodo-L-Tyrosine	MEDP0033	Glycerophospholipids	308.1	262	306.971	[M+H]+	C9H10INO3	60	50
5-Hydroxy-L-Tryptophan	MEDP0035	Glycerophospholipids	221.1	204	220.085	[M+H]+	C11H12N2O3	60	50
5-Oxoproline	MEDP0036	Glycerophospholipids	130	84	129.043	[M+H]+	C5H7NO3	60	50
Asp-phe	MEDP0037	Glycerophospholipids	281.3	166	280.106	[M+H]+	C13H16N2O5	60	50
Betaine	MEDP0039	Glycerophospholipids	118.1	59	117.079	[M+H]+	C5H11NO2	60	50
Histamine	MEDP0047	Glycerophospholipids	112.08	95	111.08	[M+H]+	C5H9N3	30	20
L-Cystathionine	MEDP0051	Glycerophospholipids	223	134	222.067	[M+H]+	C7H14N2O4S	30	20
L-Dopa	MEDP0053	Glycerophospholipids	198.069	152	197.069	[M+H]+	C9H11NO4	30	20
L-Homocitrulline	MEDP0055	Glycerophospholipids	190.1	127	189.111	[M+H]+	C7H15N3O3	30	20
L-Homocystine	MEDP0056	Glycerophospholipids	269	136	268.055	[M+H]+	C8H16N2O4S2	30	20
L-Theanine	MEDP0059	Glycerophospholipids	175	158	174.1	[M+H]+	C7H14N2O3	30	20
Methionine Sulfoxide	MEDP0060	Glycerophospholipids	166	102	165.046	[M+H]+	C5H11NO3S	30	20
N,N-Dimethylglycine	MEDP0061	Glycerophospholipids	104	58	103.063	[M+H]+	C4H9NO2	30	20
N6-Acetyl-L-Lysine	MEDP0062	Glycerophospholipids	189.116	84.1	188.116	[M+H]+	C8H16N2O3	30	20
N-Acetylaspartate	MEDP0063	Glycerophospholipids	176	134	175.048	[M+H]+	C6H9NO5	30	20
N-Acetyl-L-Glutamic Acid	MEDP0065	Glycerophospholipids	190.1	130	189.064	[M+H]+	C7H11NO5	30	20
N-Acetylmannosamine	MEDP0067	Glycerophospholipids	222	144	221.09	[M+H]+	C8H15NO6	30	20
N-Acetylputrescine	MEDP0069	Glycerophospholipids	131	114	166.087	[M-Cl]+	C6H14N2O	30	20
N-Glycyl-L-Leucine	MEDP0071	Glycerophospholipids	189.1	86	188.116	[M+H]+	C8H16N2O3	30	20
Phenylacetyl-L-Glutamine	MEDP0077	Glycerophospholipids	265.1	130	264.111	[M+H]+	C13H16N2O4	40	30
Phe-Phe	MEDP0078	Glycerophospholipids	313.4	166	312.147	[M+H]+	C18H20N2O3	40	30
S-(5-Adenosy)-L-Homocysteine	MEDP0079	Glycerophospholipids	385	250	384.122	[M+H]+	C14H20N6O5S	40	30
Serotonin	MEDP0081	Glycerophospholipids	177	160	176.095	[M+H]+	C10H12N2O	40	30
S-Sulfo-L-Cysteine	MEDP0082	Glycerophospholipids	202.2	120	200.977	[M+H]+	C3H7NO5S2	40	30
Trans-4-Hydroxy-L-Proline	MEDP0083	Glycerophospholipids	132.058	86	131.058	[M+H]+	C5H9NO3	40	30
Trimethylamine N-Oxide	MEDP0084	Glycerophospholipids	76	58.1	75.0684	[M+H]+	C3H9NO	50	30
Urea	MEDP0086	Glycerophospholipids	61	44	60.032	[M+H]+	CH4N2O	50	30
L-Alanyl-L-Lysine	MEDP0087	Glycerophospholipids	218.1	84.4	217.14	[M+H]+	C9H19N3O3	30	20
N-Acetylhistamine	MEDP0089	Glycerophospholipids	154.1	136.7	153.1	[M+H]+	C7H11N3O	30	20
P-Coumaric Acid	MEDP0101	Glycerophospholipids	165.047	119	164.047	[M+H]+	C9H8O3	40	30
1,4-Dihydro-1-Methyl-4-Oxo-3-Pyridinecarboxamide	MEDP0115	Glycerophospholipids	153.06	136.1	152.059	[M+H]+	C7H8N2O2	60	50
4-Pyridoxic Acid	MEDP0118	Glycerophospholipids	184.05	148	183.053	[M+H]+	C8H9NO4	60	50
6-Hydroxynicotinic Acid	MEDP0119	Glycerophospholipids	140	122	139.027	[M+H]+	C6H5NO3	60	50
Theobromine	MEDP0120	Glycerophospholipids	181	138	180.065	[M+H]+	C7H8N4O2	40	30
Choline	MEDP0125	Glycerophospholipids	105.11	59	104.108	[M+H]+	C5H14NO+	30	20
Diethanolamine	MEDP0128	Glycerophospholipids	106	88	105.079	[M+H]+	C4H11NO2	30	20
Myoinositol	MEDP0135	Glycerophospholipids	181.06	99	180.063	[M+H]+	C6H12O6	30	20
Biotin	MEDP0143	Glycerophospholipids	245.09	227	244.088	[M+H]+	C10H16N2O3S	60	50
1,7-Dimethylxanthine	MEDP0145	Glycerophospholipids	181.1	124	180.065	[M+H]+	C7H8N4O2	60	50
1-Methylhistidine	MEDP0147	Glycerophospholipids	170.1	124	169.085	[M+H]+	C7H11N3O2	60	50
1-Methylxanthine	MEDP0148	Glycerophospholipids	167.1	110	166.049	[M+H]+	C6H6N4O2	60	50
2'-Deoxyinosine	MEDP0150	Glycerophospholipids	253.1	137	252.086	[M+H]+	C10H12N4O4	60	50
2-Hydroxy-6-Aminopurine	MEDP0151	Glycerophospholipids	152.1	135	151.049	[M+H]+	C5H5N5O	60	50
3-Methylxanthine	MEDP0153	Glycerophospholipids	167.1	124	166.049	[M+H]+	C6H6N4O2	60	50
5,6-Dihydro-5-Methyluracil	MEDP0154	Glycerophospholipids	129.1	84	128.059	[M+H]+	C5H8N2O2	60	50
5-Methyluridine	MEDP0156	Glycerophospholipids	259.085	127	258.085	[M+H]+	C10H14N2O6	60	50
7-Methylxanthine	MEDP0157	Glycerophospholipids	167	150	166.049	[M+H]+	C6H6N4O2	60	50
Adenine	MEDP0159	Glycerophospholipids	136.1	119	135.055	[M+H]+	C5H5N5	60	50
Adenosine	MEDP0160	Glycerophospholipids	268.097	136	267.097	[M+H]+	C10H13N5O4	60	50
Cytidine	MEDP0163	Glycerophospholipids	244.086	112	243.086	[M+H]+	C9H13N3O5	30	20
Cytosine	MEDP0165	Glycerophospholipids	112	95	111.043	[M+H]+	C4H5N3O	30	20
Guanosine	MEDP0167	Glycerophospholipids	284.092	152	283.092	[M+H]+	C10H13N5O5	30	20
Hypoxanthine	MEDP0170	Glycerophospholipids	137	119	136.039	[M+H]+	C5H4N4O	30	20
Thymine	MEDP0177	Glycerophospholipids	127	110	126.043	[M+H]+	C5H6N2O2	40	30
Uracil	MEDP0178	Glycerophospholipids	113.027	70	112.027	[M+H]+	C4H4N2O2	50	30
Uridine	MEDP0179	Glycerophospholipids	245	125	244.07	[M+H]+	C9H12N2O6	50	30
3,3',5-Triiodo-L-Thyronine	MEDP0184	Glycerophospholipids	651.7	605.6	650.79	[M+H]+	C15H12I3NO4	60	50
L-Thyroxine	MEDP0186	Glycerophospholipids	777.687	731.5	776.687	[M+H]+	C15H11I4NO4	30	20
Norepinephrine	MEDP0188	Glycerophospholipids	170	152	169.074	[M+H]+	C8H11NO3	30	20
N-Methyltryptamine	MEDP0213	Glycerophospholipids	175	144	174.116	[M+H]+	C11H14N2	30	20
D-Arabitol	MEDP0216	Glycerophospholipids	153	69	152.069	[M+H]+	C5H12O5	30	20
D-Mannitol	MEDP0218	Glycerophospholipids	183.08	69	182.079	[M+H]+	C6H14O6	30	20
Ribitol	MEDP0221	Glycerophospholipids	153	69	152.069	[M+H]+	C5H12O5	40	30
D-Fructose	MEDP0224	Glycerophospholipids	181	99	180.063	[M+H]+	C6H12O6	30	20
D-Mannose	MEDP0227	Glycerophospholipids	181	99	180.063	[M+H]+	C6H12O6	30	20
D-Melezitose	MEDP0228	Glycerophospholipids	505.169	163	504.169	[M+Na]+	C18H32O16	30	20
N-Acetyl-D-Glucosamine	MEDP0232	Glycerophospholipids	222	144	221.09	[M+H]+	C8H15NO6	30	20
Raffinose	MEDP0233	Glycerophospholipids	505.169	163	504.169	[M+Na]+	C18H32O16	40	30
Gluconic Acid	MEDP0236	Glycerophospholipids	197.058	153	196.058	[M+H]+	C6H12O7	30	20
Pyridoxine	MEDP0240	Glycerophospholipids	170.1	134.1	169.074	[M+H]+	C8H11NO3	40	30
Nicotinamide	MEDP0242	Glycerophospholipids	123.1	80.3	122.1	[M+H]+	C6H6N2O	30	20
4-Oxoretinol	MEDP0243	Glycerophospholipids	301.2	209.2	300.209	[M+H]+	C20H28O2	60	50
All-Trans-13,14-Dihydroretinol	MEDP0244	Glycerophospholipids	287.2	269.3	286.23	[M+H]+	C20H32O	60	50
Nicotinic Acid	MEDP0246	Glycerophospholipids	124	78	123.032	[M+H]+	C6H5NO2	30	20
Riboflavin	MEDP0250	Glycerophospholipids	377	243	376.138	[M+H]+	C17H20N4O6	40	30
Trigonelline	MEDP0251	Glycerophospholipids	138	94	137.048	[M+H]+	C7H7NO2	50	30
3-Indolebutyric Acid	MEDP0270	Glycerophospholipids	204.1	186	203.095	[M+H]+	C12H13NO2	60	50
3-Indolepropionic Acid	MEDP0271	Glycerophospholipids	190.08	130	189.079	[M+H]+	C11H11NO2	60	50
5-Hydroxyindole-3-Acetic Acid	MEDP0272	Glycerophospholipids	192.06	146	191.058	[M+H]+	C10H9NO3	60	50
5-Hydroxytryptophol	MEDP0273	Glycerophospholipids	178.08	160	177.079	[M+H]+	C10H11NO2	60	50
Indole-3-Acetic Acid	MEDP0275	Glycerophospholipids	176.1	130.1	175.063	[M+H]+	C10H9NO2	30	20
Indole-3-Carboxaldehyde	MEDP0276	Glycerophospholipids	146.1	117	145.053	[M+H]+	C9H7NO	30	20
Methyl Indole-3-Acetate	MEDP0277	Glycerophospholipids	190.1	130	189.079	[M+H]+	C11H11NO2	30	20
2,6-Diaminooimelic Acid	MEDP0285	Glycerophospholipids	191.095	128	190.095	[M+H]+	C7H14N2O4	60	50
4-Acetamidobutyric Acid	MEDP0295	Glycerophospholipids	146.074	86	145.074	[M+H]+	C6H11NO3	60	50
4-Guanidinobutyric Acid	MEDP0296	Glycerophospholipids	146.085	87	145.085	[M+H]+	C5H11N3O2	60	50
5-Aminovaleric Acid	MEDP0297	Glycerophospholipids	118.2	101	117.079	[M+H]+	C5H11NO2	60	50
6-Aminocaproic Acid	MEDP0298	Glycerophospholipids	132.095	86	131.095	[M+H]+	C6H13NO2	60	50
7-Methyluric Acid	MEDP0299	Glycerophospholipids	183	105	182.044	[M+H]+	C6H6N4O3	60	50
Azelaic Acid	MEDP0301	Glycerophospholipids	189.105	125	188.105	[M+H]+	C9H16O4	60	50
Creatinine	MEDP0305	Glycerophospholipids	114.059	86	113.059	[M+H]+	C4H7N3O	30	20
Dl-2-Aminooctanoic Acid	MEDP0307	Glycerophospholipids	160.126	114	159.126	[M+H]+	C8H17NO2	30	20
Dodecanedioic Aicd	MEDP0308	Glycerophospholipids	231.152	149	230.152	[M+H]+	C12H22O4	30	20
Guanidineacetic Acid	MEDP0313	Glycerophospholipids	118.1	101	117.054	[M+H]+	C3H7N3O2	30	20
Hippuric Acid	MEDP0315	Glycerophospholipids	180.1	105	179.058	[M+H]+	C9H9NO3	30	20
Kinurenine	MEDP0318	Glycerophospholipids	209.1	146	208.085	[M+H]+	C10H12N2O3	30	20
Kynurenic Acid	MEDP0319	Glycerophospholipids	190.043	144	189.043	[M+H]+	C10H7NO3	30	20
L-Dihydroorotic Acid	MEDP0321	Glycerophospholipids	159	99	158.033	[M+H]+	C5H6N2O4	30	20
L-Homoserine	MEDP0322	Glycerophospholipids	120.1	74.1	119.058	[M+H]+	C4H9NO3	30	20
Maleic Acid	MEDP0325	Glycerophospholipids	117.011	71	116.011	[M+H]+	C4H4O4	30	20
N'-Formylkynurenine	MEDP0326	Glycerophospholipids	237.1	192	236.08	[M+H]+	C11H12N2O4	30	20
Sebacate	MEDP0330	Glycerophospholipids	203.121	121	202.121	[M+H]+	C10H18O4	40	30
Uric acid	MEDP0333	Glycerophospholipids	169	141	168.028	[M+H]+	C5H4N4O3	50	30
Lysopc 14:0	MEDP0336	Glycerophospholipids	468.3	184	467.3	[M+H]+	C22H46NO7P	30	20
Lysopc 16:0	MEDP0338	Glycerophospholipids	496.33	184	495.3	[M+H]+	C24H50NO7P	30	20
Lysopc 16:1	MEDP0340	Glycerophospholipids	494.31	184	493.3	[M+H]+	C24H48NO7P	30	20
Lysopc 18:0	MEDP0342	Glycerophospholipids	524.36	184	523.36	[M+H]+	C26H54NO7P	30	20
Lysopc 18:1	MEDP0344	Glycerophospholipids	522.35	184	521.35	[M+H]+	C26H52NO7P	30	20
Lysopc 18:2	MEDP0346	Glycerophospholipids	520.33	184	519.35	[M+H]+	C26H50NO7P	30	20
Lysopc 20:1	MEDP0350	Glycerophospholipids	550.37	184	549.37	[M+H]+	C28H56NO7P	30	20
Lysopc 20:2	MEDP0352	Glycerophospholipids	548.36	184	547.37	[M+H]+	C28H54NO7P	30	20
Urocanic Acid	MEDP0357	Glycerophospholipids	139.04	93	138.043	[M+H]+	C6H6N2O2	50	30
Trans-3-Hydroxycotinine	MEDP0364	Glycerophospholipids	193.09	80	192.09	[M+H]+	C10H12N2O2	40	30
Taurocholic Acid Sodium Salt Hydrate	MEDP0368	Glycerophospholipids	556.28	371	555.284	[M+H]+	C26H46NNaO8S	40	30
4-(Aminomethyl)-5-(Hydroxymethyl)-2-Methylpyridin-3-Ol	MEDP0369	Glycerophospholipids	169.09	134	168.09	[M+H]+	C8H12N2O2	60	50
Acetaminophen Glucuronide	MEDP0371	Glycerophospholipids	328.1	152	327.095	[M+H]+	C14H17NO8	60	50
N-Acetylglycine	MEDP0373	Glycerophospholipids	118	58	117.043	[M+H]+	C4H7NO3	30	20
N6-Succinyl Adenosine	MEDP0378	Glycerophospholipids	384	252	383.108	[M+H]+	C14H17N5O8	30	20
3-Hydroxyhippuric Acid	MEDP0379	Glycerophospholipids	196.05	121	195.053	[M+H]+	C9H9NO4	60	50
2-(Dimethylamino)Guanosine	MEDP0380	Glycerophospholipids	312	180	311.123	[M+H]+	C12H17N5O5	60	50
L-Homoarginine	MEDP0387	Glycerophospholipids	189	144	188.127	[M+H]+	C7H16N4O2	30	20
Pantetheine	MEDP0389	Glycerophospholipids	279.13	148.9	278.13	[M+H]+	C11H22N2O4S	40	30
Hypoxanthine-9-β-D-Arabinofuranoside	MEDP0390	Glycerophospholipids	269.08	137	268.081	[M+H]+	C10H12N4O5	30	20
4-Hydroxyretinoic Acid	MEDP0394	Glycerophospholipids	317.3	299.2	316.204	[M+H]+	C20H28O3	60	50
DL-Pipecolic Acid	MEDP0395	Glycerophospholipids	130	84	129.079	[M+H]+	C6H11NO2	30	20
5'-Deoxy-5'-(Methylthio) Adenosine	MEDP0401	Glycerophospholipids	298	136	297.09	[M+H]+	C11H15N5O3S	60	50
11-Cis-Retinol	MEDP0408	Glycerophospholipids	287.3	256.2	286.23	[M+H]+	C20H30O	60	50
Phosphoric Acid	MEDP0423	Glycerophospholipids	98.9	80.9	97.9769	[M+H]+	H3O4P	40	30
Xanthurenic Acid	MEDP0426	Glycerophospholipids	206.1	178	205.038	[M+H]+	C10H7NO4	50	30
Cholesterol	MEDP0428	Glycerophospholipids	387.1	331.1	386.355	[M+H]+	C27H46O	30	20
Punicic Acid	MEDP0429	Glycerophospholipids	279.3	95.1	278.225	[M+H]+	C18H30O2	40	30
2-Aminoadipic Acid	MEDP0430	Glycerophospholipids	162.1	97.9	161.069	[M+H]+	C6H11NO4	60	50
Hordenine	MEDP0431	Glycerophospholipids	166.1	121.3	165.115	[M+H]+	C10H15NO	30	20
Lysopc 17:0	MEDP0434	Glycerophospholipids	510.1	184.4	509.348	[M+H]+	C25H52NO7P	30	20
6-Methyl mercaptopurine	MEDP0435	Glycerophospholipids	167.1	121.1	166.031	[M+H]+	C6H6N4S	60	50
Sn-Glycero-3-Phosphocholine	MEDP0442	Glycerophospholipids	258.2	104.2	257.103	[M+H]+	C8H20NO6P	40	30
Indole	MEDP0453	Glycerophospholipids	118	91	117.058	[M+H]+	C8H7N	30	20
Isoquinoline	MEDP0454	Glycerophospholipids	130.1	103.3	129.058	[M+H]+	C9H7N	30	20
Piperidine	MEDP0456	Glycerophospholipids	86.1	69.2	85.0891	[M+H]+	C5H11N	40	30
5-Aminolevulinate	MEDP0457	Glycerophospholipids	132.1	86.1	131.058	[M+H]+	C5H9NO3	60	50
2-Methylguanosine	MEDP0461	Glycerophospholipids	298.1	166.3	297.107	[M+H]+	C11H15N5O5	60	50
Lysopc 15:0	MEDP0494	Glycerophospholipids	482.3	184.1	481.317	[M+H]+	C23H48NO7P	30	20
Lysope 18:2 (2N Isomer)	MEDP0495	Glycerophospholipids	520.33	184	519.332	[M+H]+	C26H50NO7P	30	20
Lysopc 18:3	MEDP0498	Glycerophospholipids	518.3	459.3	517.317	[M+H]+	C26H48NO7P	30	20
Glucosamine	MEDP0504	Glycerophospholipids	180	162	179.079	[M+H]+	C6H13NO5	30	20
2-Hydroxycinnamic acid	MEDP0507	Glycerophospholipids	165.047	119	164.047	[M+H]+	C9H8O3	60	50
trans-3-Indoleacrylic acid	MEDP0509	Glycerophospholipids	188.071	146.1	187.063	[M+H]+	C11H9NO2	40	30
Acetyl-L-carnitine	MEDP0510	Glycerophospholipids	204.122	85	203.116	[M+H]+	C9H17NO4	60	50
Jasmonic acid	MEDP0511	Glycerophospholipids	211.133	151.1	210.126	[M+H]+	C12H18O3	30	20
Hexadecanamide	MEDP0513	Glycerophospholipids	256.264	88.1	255.256	[M+H]+	C16H33NO	30	20
Thiamine	MEDP0514	Glycerophospholipids	265.111	122.1	265.112	[M]+	C12H17N4OS+	40	30
DL-Stachydrine	MEDP0518	Glycerophospholipids	144.102	84.1	179.071	[M-Cl]+	C7H14ClNO2	30	20
L-Norleucine	MEDP0519	Glycerophospholipids	132.102	132.1	131.095	[M+H]+	C6H13NO2	30	20
DL-Carnitine	MEDP0523	Glycerophospholipids	162.112	103	161.105	[M+H]+	C7H15NO3	30	20
N-Acetyl-L-alanine	MEDP0525	Glycerophospholipids	132.058	44.1	131.058	[M+H]+	C5H9NO3	30	20
Indole-3-acetamide	MEDP0529	Glycerophospholipids	175.079	130.1	174.079	[M+H]+	C10H10N2O	30	20
Triethyl phosphate	MEDP0535	Glycerophospholipids	183.071	99	182.071	[M+H]+	C6H15O4P	50	30
PAF C-16	MEDP0537	Glycerophospholipids	524.36	184	523.364	[M+H]+	C26H54NO7P	40	30
δ-Valerolactam	MEDP0541	Glycerophospholipids	100.068	100.1	99.0684	[M+H]+	C5H9NO	50	30
2-Pyrrolidinone	MEDP0545	Glycerophospholipids	86.0528	86.1	85.0528	[M+H]+	C4H7NO	60	50
18-Hydroxycorticosterone	MEDP0550	Glycerophospholipids	363.209	363.2	362.209	[M+H]+	C21H30O5	60	50
Alantolactone	MEDP0552	Glycerophospholipids	233.146	105.1	232.146	[M+H]+	C15H20O2	60	50
Androsterone	MEDP0555	Glycerophospholipids	291.225	255.2	290.225	[M+H]+	C19H30O2	60	50
Farnesene	MEDP0561	Glycerophospholipids	205.188	121.1	204.188	[M+H]+	C15H24	30	20
Oleamide	MEDP0574	Glycerophospholipids	282.272	97.1	281.272	[M+H]+	C18H35NO	40	30
5-amino-1-[3,4-dihydroxy-5-(hydroxymethyl)oxolan-2-yl]imidazole-4-carboxamide	MEDP0575	Glycerophospholipids	259.096	110	258.096	[M+H]+	C9H14N4O5	60	50
N1-Acetylspermine	MEDP0576	Glycerophospholipids	245.226	84.1	244.226	[M+H]+	C12H28N4O	30	20
Isobutyryl carnitine	MEDP0577	Glycerophospholipids	232.147	85	231.147	[M+H]+	C11H21NO4	30	20
alpha-Cadinene	MEDP0578	Glycerophospholipids	205.188	93.1	204.188	[M+H]+	C15H24	60	50
gamma-Muurolene	MEDP0579	Glycerophospholipids	205.188	77	204.188	[M+H]+	C15H24	30	20
Asp-Phe methyl ester	MEDP0583	Glycerophospholipids	295.122	120.1	294.122	[M+H]+	C14H18N2O5	60	50
Stearidonic Acid	MEDP0585	Glycerophospholipids	277.209	135.1	276.209	[M+H]+	C18H28O2	40	30
N-Acetylphenylalanine	MEDP0586	Glycerophospholipids	208.09	120.1	207.09	[M+H]+	C11H13NO3	30	20
N-Alpha-acetyllysine	MEDP0587	Glycerophospholipids	189.116	84.1	188.116	[M+H]+	C8H16N2O3	30	20
Ritalinic acid	MEDP0588	Glycerophospholipids	220	84	219.126	[M+H]+	C13H17NO2	40	30
p-Mentha-1,3,8-triene	MEDP0590	Glycerophospholipids	135.11	91.1	134.11	[M+H]+	C10H14	40	30
Dihydroactinidiolide	MEDP0594	Glycerophospholipids	181.115	77	180.115	[M+H]+	C11H16O2	30	20
2'-Hydroxy-5'-methylacetophenone	MEDP0598	Glycerophospholipids	151.068	91.1	150.068	[M+H]+	C9H10O2	60	50
(S)-2,3-epoxysqualene	MEDP0612	Glycerophospholipids	427.386	409.4	426.386	[M+H]+	C30H50O	60	50
2-Methylbutyroylcarnitine	MEDP0618	Glycerophospholipids	246.163	85	245.163	[M+H]+	C12H23NO4	60	50
Isonicotinic acid	MEDP0627	Glycerophospholipids	124.032	124	123.032	[M+H]+	C6H5NO2	30	20
Methyl jasmonate	MEDP0630	Glycerophospholipids	225.141	133.1	224.141	[M+H]+	C13H20O3	30	20
Dimethyl fumarate	MEDP0631	Glycerophospholipids	145.042	85	144.042	[M+H]+	C6H8O4	30	20
beta-Cubebene	MEDP0632	Glycerophospholipids	205.188	93.1	204.188	[M+H]+	C15H24	60	50
Furfural	MEDP0636	Glycerophospholipids	97.0211	69	96.0211	[M+H]+	C5H4O2	30	20
L-phenylalanyl-L-proline	MEDP0637	Glycerophospholipids	263.132	70.1	262.132	[M+H]+	C14H18N2O3	30	20
LysoPE(16:1(9Z)/0:0)	MEDP0638	Glycerophospholipids	452.27	62.1	451.27	[M+H]+	C21H42NO7P	30	20
Ethylbenzene	MEDP0648	Glycerophospholipids	106.9	77.2	106.078	[M+H]+	C8H10	30	20
Diphenyl ether	MEDP0651	Glycerophospholipids	171.2	89.2	170.073	[M+H]+	C12H10O	30	20
Benzylcinnamate	MEDP0653	Glycerophospholipids	239.3	203.5	238.099	[M+H]+	C16H14O2	60	50
2-Phenylacetamide	MEDP0654	Glycerophospholipids	136	91.2	135.068	[M+H]+	C8H9NO	60	50
Isoamyl butyrate	MEDP0656	Glycerophospholipids	159.2	99	158.131	[M+H]+	C9H18O2	30	20
Ethyl dodecanoate	MEDP0658	Glycerophospholipids	229.1	176.1	228.209	[M+H]+	C14H28O2	30	20
Propylpropionate	MEDP0659	Glycerophospholipids	117.1	99.1	116.084	[M+H]+	C6H12O2	40	30
1,4-Xylene	MEDP0660	Glycerophospholipids	106.9	77.2	106.078	[M+H]+	C8H10	60	50
Cyclohexylamine	MEDP0672	Glycerophospholipids	99.9	83.1	99.1048	[M+H]+	C6H13N	30	20
Butylamine	MEDP0677	Glycerophospholipids	74.1	57	73.0891	[M+H]+	C4H11N	60	50
6-Methyl-5-hepten-2-one	MEDP0679	Glycerophospholipids	127.3	99.1	126.104	[M+H]+	C8H14O	60	50
2,2,2-Trichloroethanol	MEDP0681	Glycerophospholipids	149.2	121	147.925	[M+H]+	C2H3Cl3O	60	50
Methylcysteine	MEDP0685	Glycerophospholipids	136.2	119.1	135.035	[M+H]+	C4H9NO2S	30	20
2-Acetyl-5-methylfuran	MEDP0687	Glycerophospholipids	125.1	83.2	124.052	[M+H]+	C7H8O2	60	50
Benzophenone	MEDP0688	Glycerophospholipids	182.9	127.1	182.073	[M+H]+	C13H10O	60	50
TranexamicAcid	MEDP0689	Glycerophospholipids	158.1	95.2	157.11	[M+H]+	C8H15NO2	40	30
Triethylamine	MEDP0692	Glycerophospholipids	102	74.1	101.12	[M+H]+	C6H15N	50	30
Methyl tetradecanoate	MEDP0695	Glycerophospholipids	243.5	180.4	242.225	[M+H]+	C15H30O2	30	20
2,6-Di-tert-butyl-4-methylphenol	MEDP0697	Glycerophospholipids	221.1	161.3	220.183	[M+H]+	C15H24O	60	50
(E)-2-Octen-1-ol	MEDP0701	Glycerophospholipids	129	55.8	128.12	[M+H]+	C8H16O	60	50
Atrazine	MEDP0703	Glycerophospholipids	216.2	174.3	215.094	[M+H]+	C8H14ClN5	60	50
2-Pentadecanone	MEDP0707	Glycerophospholipids	227.5	181	226.23	[M+H]+	C15H30O	60	50
Methyl dihydrojasmonate	MEDP0709	Glycerophospholipids	227.3	181.2	226.312	[M+H]+	C13H22O3	30	20
Hexyl butyrate	MEDP0710	Glycerophospholipids	173.3	130.1	172.146	[M+H]+	C10H20O2	30	20
Methylisobutyrate	MEDP0718	Glycerophospholipids	102.9	73.2	102.068	[M+H]+	C5H10O2	30	20
Barbituric acid	MEDP0729	Glycerophospholipids	129	56.1	128.022	[M+H]+	C4H4N2O3	60	50
o-Xylene	MEDP0733	Glycerophospholipids	106.9	77.2	106.078	[M+H]+	C8H10	40	30
1,3-Diisopropylbenzene	MEDP0736	Glycerophospholipids	163.2	135.2	162.141	[M+H]+	C12H18	60	50
3-(Methylthio)propionaldehyde	MEDP0751	Glycerophospholipids	105.03	77.3	104.03	[M+H]+	C4H8OS	60	50
DL-Leucine	MEDP0752	Glycerophospholipids	132.095	86	131.095	[M+H]+	C6H13NO2	30	20
1-Hexadecanol	MEDP0754	Glycerophospholipids	243.261	208	242.261	[M+H]+	C16H34O	60	50
1-Octen-3-one	MEDP0757	Glycerophospholipids	127.104	99	126.104	[M+H]+	C8H14O	60	50
2-Methyl-5-nitroimidazole-1-ethanol	MEDP0758	Glycerophospholipids	172.064	128	171.064	[M+H]+	C6H9N3O3	60	50
18β-Glycyrrhetinic acid	MEDP0759	Glycerophospholipids	471.34	471.4	470.34	[M+H]+	C30H46O4	60	50
9-Fluorenone	MEDP0760	Glycerophospholipids	181.058	153.2	180.058	[M+H]+	C13H8O	60	50
3-(Methylthio)-1-propanol	MEDP0765	Glycerophospholipids	107.045	77	106.045	[M+H]+	C4H10OS	60	50
p-Menth-1-en-4-ol	MEDP0772	Glycerophospholipids	155.136	98.9	154.136	[M+H]+	C10H18O	40	30
Norambreinolide	MEDP0773	Glycerophospholipids	251.3	233.5	250.193	[M+H]+	C16H26O2	30	20
Diethyl malonate	MEDP0777	Glycerophospholipids	161.3	114.9	160.074	[M+H]+	C7H12O4	30	20
2-Undecanone	MEDP0781	Glycerophospholipids	171.1	55.2	170.167	[M+H]+	C11H22O	60	50
Undecanal	MEDP0784	Glycerophospholipids	171.1	83.1	170.167	[M+H]+	C11H22O	50	30
2-Pentyl-3-phenyl-2-propenal	MEDP0789	Glycerophospholipids	203.4	161.1	202.136	[M+H]+	C14H18O	60	50
4-Aminophenol	MEDP0791	Glycerophospholipids	110.2	93.1	109.053	[M+H]+	C6H7NO	60	50
PYRROLIDINE	MEDP0792	Glycerophospholipids	72.3	55.3	71.0735	[M+H]+	C4H9N	40	30
Octanal	MEDP0794	Glycerophospholipids	129.12	69	128.12	[M+H]+	C8H16O	40	30
Pyrene	MEDP0796	Glycerophospholipids	203.3	161	202.078	[M+H]+	C16H10	40	30
Linalyl oxide	MEDP0810	Glycerophospholipids	171	83	170.131	[M+H]+	C10H18O2	30	20
2-(Methylthio)benzothiazole	MEDP0811	Glycerophospholipids	182.2	83.1	181.002	[M+H]+	C8H7NS2	60	50
Methyl valerate	MEDP0814	Glycerophospholipids	117.08	99.1	116.084	[M+H]+	C6H12O2	30	20
Propyl hexanoate	MEDP0817	Glycerophospholipids	159.3	99.1	158.131	[M+H]+	C9H18O2	40	30
1-Pentadecanol	MEDP0818	Glycerophospholipids	229.1	95.3	228.245	[M+H]+	C15H32O	60	50
6-Methylnicotinamide	MEDP0821	Glycerophospholipids	137.1	94.1	136.064	[M+H]+	C7H8N2O	60	50
(R)-2-Hydroxy-3-phenylpropionic acid	MEDP0823	Glycerophospholipids	167	149.1	166.063	[M+H]+	C9H10O3	60	50
1-Aminopropan-2-ol	MEDP0831	Glycerophospholipids	76	58.1	75.0684	[M+H]+	C3H9NO	60	50
Dibutyl phthalate	MEDP0836	Glycerophospholipids	279.3	149.2	278.152	[M+H]+	C16H22O4	30	20
Furfuryl alcohol	MEDP0844	Glycerophospholipids	99	55.1	98.0368	[M+H]+	C5H6O2	30	20
4-Methylbenzoic acid	MEDP0846	Glycerophospholipids	136.9	93.2	136.052	[M+H]+	C8H8O2	60	50
Nα-Acetyl-L-glutamine	MEDP0849	Glycerophospholipids	189.1	130.1	188.183	[M+H]+	C7H12N2O4	40	30
caprate (10:0)	MEDP0855	Glycerophospholipids	541.5	256.5	540.491	[M+H]+	C37H64O2	60	50
Glycyl-DL-phenylalanine	MEDP0859	Glycerophospholipids	223.2	120.2	222.1	[M+H]+	C11H14N2O3	30	20
Bisphenol propane	MEDP0865	Glycerophospholipids	229.3	176.2	228.115	[M+H]+	C15H16O2	60	50
Vitamin E	MEDP0867	Glycerophospholipids	529	446.6	530.397	[M+H]+	C33H54O5	50	30
N-Methylalanine	MEDP0868	Glycerophospholipids	104	58.1	103.063	[M+H]+	C4H9NO2	30	20
Dihydro-D-sphingosine	MEDP0871	Glycerophospholipids	302.5	284.4	301.298	[M+H]+	C18H39NO2	30	20
tryptophan betaine	MEDP0874	Glycerophospholipids	247.1	188.3	246.137	[M+H]+	C14H18N2O2	50	30
O-Succinyl-L-Homoserine	MEDP0876	Glycerophospholipids	220.2	102	219.074	[M+H]+	C8H13NO6	40	30
N-Methyl-L-Glutamate	MEDP0878	Glycerophospholipids	162.3	98.1	161.069	[M+H]+	C6H11NO4	30	20
N-Methyl-D-Aspartic Acid	MEDP0879	Glycerophospholipids	148.2	88.1	147.053	[M+H]+	C5H9NO4	30	20
Phosphocholine	MEDP0881	Glycerophospholipids	185.1	102.2	184.074	[M+H]+	C5H15NO4P	40	30
2,4-Dihydroxypteridine	MEDP0883	Glycerophospholipids	165.3	120.1	164.033	[M+H]+	C6H4N4O2	60	50
Mesoxalate	MEDP0885	Glycerophospholipids	119	91.1	117.99	[M+H]+	C3H2O5	30	20
N-Amidino-L-Aspartate	MEDP0886	Glycerophospholipids	176.4	88.2	175.059	[M+H]+	C5H9N3O4	30	20
2'-Deoxycytidine 5'-Diphosphate	MEDP0888	Glycerophospholipids	388.2	371.5	387.023	[M+H]+	C9H15N3O10P2	60	50
Cortisol	MEDP0889	Glycerophospholipids	363.5	121	362.209	[M+H]+	C21H30O5	30	20
7,8-Dimethylalloxazine	MEDP0890	Glycerophospholipids	243.2	198.4	242.08	[M+H]+	C12H10N4O2	60	50
L-Tryptophanamide	MEDP0891	Glycerophospholipids	204.3	159.3	203.106	[M+H]+	C11H13N3O	30	20
Catechol	MEDP0892	Glycerophospholipids	111.1	83	110.037	[M+H]+	C6H6O2	60	50
3-Methoxytyramine	MEDP0894	Glycerophospholipids	168.1	151.1	167.095	[M+H]+	C9H13NO2	60	50
Dethiobiotin	MEDP0895	Glycerophospholipids	215.3	197.3	214.132	[M+H]+	C10H18N2O3	30	20
Pyridoxal	MEDP0898	Glycerophospholipids	168.3	150.3	167.058	[M+H]+	C8H9NO3	40	30
Delta-Hexalactone	MEDP1001	Glycerophospholipids	115.075	69.0696	114.068	[M+H]+	C6H10O2	30	20
Acetylcholine	MEDP1002	Glycerophospholipids	146.108	60	145.11	[M+H]+	C7H15NO2	60	50
Hydroxyphenylethylamine	MEDP1003	Glycerophospholipids	120.082	103.554	137	[M+H]+	C8H11NO	30	20
β-Alanine	MEDP1005	Glycerophospholipids	90.048	44	89.048	[M+H]+	C3H7NO2	50	30
Creatine	MEDP1006	Glycerophospholipids	132.067	90.0554	131.07	[M+H]+	C4H9N3O2	30	20
Coenzyme II (β-NADP)	MEDP1010	Glycerophospholipids	744	508	743.075	[M+H]+	C21H28N7O17P3	30	20
D-(+)-sucrose	MEDP1011	Glycerophospholipids	365.106	203.054	342.116	[M+Na]+	C12H22O11	30	20
γ-L-Glutamate-Cysteine	MEDP1013	Glycerophospholipids	251.06	84.045	250.062	[M+H]+	C8H14N2O5S	50	30
4-Hydroxyhippurate	MEDP1020	Glycerophospholipids	196.05	121	195.053	[M+H]+	C9H9NO4	60	50
Threoninyl-Phenylalanine	MEDP1022	Glycerophospholipids	267.124	120.08	266.127	[M+H]+	C13H18N2O4	40	30
Valyl-leucine	MEDP1024	Glycerophospholipids	231.161	72.0881	230.163	[M+H]+	C11H22N2O3	50	30
L-Valyl-L-phenylalanine	MEDP1025	Glycerophospholipids	265.145	72.08	264.147	[M+H]+	C14H20N2O3	30	20
2-Methylpyrazine	MEDP1028	Glycerophospholipids	141.1	81	94.0531	[M+H]+	C5H6N2	60	50
Phenethyl alcohol	MEDP1031	Glycerophospholipids	105.1	77	122.073	[M-H2O+H]+	C8H10O	40	30
Salicylaldehyde	MEDP1032	Glycerophospholipids	105.034	77.0416	122.037	[M-H2O+H]+	C7H6O2	40	30
Benzaldehyde	MEDP1033	Glycerophospholipids	107.048	77.0377	106.042	[M+H]+	C7H6O	60	50
Maltotriose	MEDP1039	Glycerophospholipids	505.169	163	504.169	[M+Na]+	C18H32O16	30	20
N-(2-hydroxyethyl)stearamide	MEDP1040	Glycerophospholipids	328.319	62.0608	327.314	[M+H]+	C20H41NO2	30	20
Biliverdin	MEDP1045	Glycerophospholipids	583.2	297.1	582.248	[M+H]+	C33H34N4O6	60	50
Sphingosine	MEDP1051	Glycerophospholipids	300.289	282.279	299.282	[M+H]+	C18H37NO2	40	30
N, N-diacetyl-O-methylhydroxylamine	MEDP1052	Glycerophospholipids	132.058	44.1	131.058	[M+H]+	C5H9NO3	30	20
Iminodiacetic acid	MEDP1056	Glycerophospholipids	134.1	74	133.037	[M+H]+	C4H7NO4	30	20
2-Picolinic Acid	MEDP1059	Glycerophospholipids	124.084	106.028	123.032	[M+H]+	C6H5NO2	60	50
Hydroxyquinoline	MEDP1060	Glycerophospholipids	146.051	118.064	145.053	[M+H]+	C9H7NO	30	20
DL-O-tyrosine	MEDP1061	Glycerophospholipids	166	120	165.079	[M+H]+	C9H11NO2	30	20
Thioacetic acid-S-methyl ester	MEDP1062	Glycerophospholipids	91.1	65	90.0139	[M+H]+	C3H6OS	40	30
Indole-5-carboxylic acid	MEDP1063	Glycerophospholipids	162.045	118.064	161.048	[M+H]+	C9H7NO2	30	20
9-Fluorenol	MEDP1064	Glycerophospholipids	183.077	98.9838	182.073	[M+H]+	C13H10O	60	50
Palmitoyl N-isopropylamide	MEDP1067	Glycerophospholipids	320.298	256.266	297.303	[M+Na]+	C19H39NO	40	30
1,2-dioctanoyl PC	MEDP1068	Glycerophospholipids	510.3	184.1	509.312	[M+H]+	C24H48NO8P	60	50
7-methylguanosine	MEDP1072	Glycerophospholipids	298.1	166.3	297.107	[M+H]+	C11H15N5O5	60	50
6-O-methylguanine	MEDP1073	Glycerophospholipids	166.063	149.045	165.065	[M+H]+	C6H7N5O	60	50
Kojibiose	MEDP1076	Glycerophospholipids	325.111	85.0275	342.116	[M-H2O+H]+	C12H22O11	30	20
Glycyl-tryptophan	MEDP1080	Glycerophospholipids	262.109	188.071	261.111	[M+H]+	C13H15N3O3	30	20
Oxypurinol	MEDP1083	Glycerophospholipids	153	136	152.033	[M+H]+	C5H4N4O2	40	30
Dodecylcarnitine	MEDP1084	Glycerophospholipids	344.271	85.0289	343.272	[M+H]+	C19H37NO4	30	20
Ethylazine	MEDP1086	Glycerophospholipids	368.097	206.043	345.037	[M+Na]+	C12H16N3O3PS2	30	20
MG (18: 2 (9Z, 12Z) / 0: 0/0: 0) [rac]	MEDP1087	Glycerophospholipids	337.3	81.1	354.277	[M-H2O+H]+	C21H38O4	30	20
Glutathione	MEDP1088	Glycerophospholipids	613.2	355.1	612.151	[M+H]+	C20H32N6O12S2	30	20
Allopurinol	MEDP1093	Glycerophospholipids	137.048	119.035	136.038	[M+H]+	C5H4N4O	60	50
1,2-dodecanoyl PC	MEDP1096	Glycerophospholipids	548.4	184.1	548.353	[M-H2O+H]+	C28H56NO8P	60	50
2-Linoleoyl Glycerol	MEDP1097	Glycerophospholipids	355	245	354.277	[M+H]+	C21H38O4	60	50
2-Aminomethylpyrimidine (hydrochloride)	MEDP1100	Glycerophospholipids	110.063	56.0498	109.064	[M+H]+	C5H7N3	60	50
Decanoyl L-Carnitine	MEDP1102	Glycerophospholipids	316.238	85.0283	315.241	[M+H]+	C17H33NO4	30	20
Lithocholic acid	MEDP1106	Glycerophospholipids	359.295	135.117	376.298	[M-H2O+H]+	C24H40O3	30	20
7,12-diketocholic acid	MEDP1117	Glycerophospholipids	405.258	351.233	404.256	[M+H]+	C24H36O5	60	50
Aldosterone	MEDP1118	Glycerophospholipids	361.191	343.191	360.194	[M+H]+	C21H28O5	60	50
D-positive Turanose	MEDP1123	Glycerophospholipids	325.111	85.0275	342.116	[M-H2O+H]+	C12H22O11	30	20
(±)15-HETE [(±)15-hydroxy-5Z,8Z,11Z,13E-eicosatetraenoic acid]	MEDP1124	Glycerophospholipids	303.232	117.07	320.235	[M-H2O+H]+	C20H32O3	60	50
(R)-(-)-2-phenylglycine	MEDP1126	Glycerophospholipids	120.073	77.039	137.084	[M-H2O+H]+	C8H11NO	60	50
1-acetylindole	MEDP1127	Glycerophospholipids	160.1	117.1	159.068	[M+H]+	C10H9NO	60	50
Arachidyl glycine	MEDP1131	Glycerophospholipids	352.317	149.022	369.324	[M-H2O+H]+	C22H43NO3	60	50
3-Carboxypropyltrimethylammonium	MEDP1132	Glycerophospholipids	146.108	60	145.11	[M+H]+	C7H15NO2	60	50
1-methylhistamine	MEDP1138	Glycerophospholipids	126.101	68.0495	125.095	[M+H]+	C6H13Cl2N3	60	50
L-Isoleucine	MEDP1144	Glycerophospholipids	132.092	86.0973	131.095	[M+H]+	C6H13NO2	30	20
Hemolytic PAF C-18	MEDP1146	Glycerophospholipids	510.4	104.106	509.385	[M+H]+	C26H56NO6P	30	20
2 ', 6'-Dihydroxy-4'-methoxyacetophenone	MEDP1147	Glycerophospholipids	183.056	123.044	182.058	[M+H]+	C9H10O4	60	50
PE (18: 1 (9Z) / 0: 0)	MEDP1160	Glycerophospholipids	480.3	339.3	479.301	[M+H]+	C23H46NO7P	40	30
Creatine phosphate	MEDP1161	Glycerophospholipids	212.043	123.979	211.036	[M+H]+	C4H10N3O5P	30	20
1-Methylguanine	MEDP1162	Glycerophospholipids	166.071	149.044	165.065	[M+H]+	C6H7N5O	60	50
Palmitoyl-EA	MEDP1163	Glycerophospholipids	298.3	62.1	297.267	[M+H]+	C18H35NO2	40	30
2-O-ethyl PAF C-16	MEDP1165	Glycerophospholipids	510.4	104.1	509.385	[M+H]+	C26H56NO6P	60	50
1-O-palmitoyl-2-O-acetyl-sn-glycerol-3-phosphate choline	MEDP1166	Glycerophospholipids	538.3	184.1	537.343	[M+H]+	C26H52NO8P	60	50
9-octadecenal	MEDP1170	Glycerophospholipids	313.3	57.1	266.261	[M+H]+	C18H34O	60	50
Butenoyl PAF	MEDP1171	Glycerophospholipids	550.4	184.1	549.379	[M+H]+	C28H56NO7P	60	50
N-Methyl-α-aminoisobutyric acid	MEDP1177	Glycerophospholipids	235.2	118.1	117.079	[2M+H]+	C5H11NO2	30	20
Methylamine	MEDP1178	Glycerophospholipids	141.1	85.1	140.106	[M+H]+	C6H12N4	30	20
(±) -Myristylcarnitine	MEDP1179	Glycerophospholipids	372.312	85.0281	371.304	[M+H]+	C21H41NO4	60	50
PC(14:0/0:0)	MEDP1180	Glycerophospholipids	490.292	184.073	467.301	[M+Na]+	C22H46NO7P	40	30
Testosterone	MEDP1188	Glycerophospholipids	413.295	277.217	412.298	[M+H]+	C27H40O3	40	30
Calcitriol	MEDP1194	Glycerophospholipids	417.3	381.3	416.329	[M+H]+	C27H44O3	60	50
Biotinamide	MEDP1196	Glycerophospholipids	244.108	85.0285	243.104	[M+H]+	C10H17N3O2S	60	50
Hypotaurocyamine	MEDP1197	Glycerophospholipids	152	135	151.042	[M+H]+	C3H9N3O2S	30	20
8,8a-deoxy oleane	MEDP1201	Glycerophospholipids	373.3	355.3	372.251	[M+H]+	C20H36O6	60	50
(1R, 6S) -6-amino-5-oxocyclohexyl-2-ene-1-carboxylic acid ester	MEDP1203	Glycerophospholipids	156.1	110.1	155.058	[M+H]+	C7H9NO3	60	50
Styrene	MEDP1209	Glycerophospholipids	105.034	51.0241	104.063	[M+H]+	C8H8	40	30
N-acetylpyrrolidine	MEDP1211	Glycerophospholipids	114.066	86.0711	113.084	[M+H]+	C6H11NO	30	20
1,3-Dicyclohexylurea	MEDP1212	Glycerophospholipids	225.196	143.115	224.189	[M+H]+	C13H24N2O	60	50
3-methylequuric acid	MEDP1216	Glycerophospholipids	194.114	119.047	193.074	[M+H]+	C10H11NO3	60	50
2-O-methyl PAF C-16	MEDP1221	Glycerophospholipids	496.3	184.1	495.369	[M+H]+	C25H54NO6P	60	50
1-Aminocyclohexanoic acid	MEDP1222	Glycerophospholipids	144.1	58.1	143.095	[M+H]+	C7H13NO2	60	50
Heterodendrin	MEDP1228	Glycerophospholipids	262.128	85.0254	261.121	[M+H]+	C11H19NO6	30	20
D-urobilinogen	MEDP1233	Glycerophospholipids	591.315	303.17	590.31	[M+H]+	C33H42N4O6	30	20
Dopaquinone	MEDP1234	Glycerophospholipids	196.06	121.027	195.053	[M+H]+	C9H9NO4	30	20
Di-n-propyl phthalate	MEDP1235	Glycerophospholipids	251.128	209.117	250.12	[M+H]+	C14H18O4	30	20
Coniferol	MEDP1237	Glycerophospholipids	181.085	135.079	180.079	[M+H]+	C10H12O3	30	20
Coniferyl acetate	MEDP1238	Glycerophospholipids	223.097	181.086	222.089	[M+H]+	C12H14O4	30	20
5-Hydroxy-2-oxo-4-ureido-2,5-dihydro-1H-imidazole-5-carboxylic acid ester	MEDP1241	Glycerophospholipids	203	101	202.034	[M+H]+	C5H6N4O5	60	50
4-tert-butylbenzoic acid	MEDP1242	Glycerophospholipids	179.106	57.0695	178.099	[M+H]+	C11H14O2	60	50
4-Hydroxytryptamine	MEDP1243	Glycerophospholipids	177.102	80.0499	176.095	[M+H]+	C10H12N2O	60	50
2,4-diacetamino-2,4,6-triphenoxy-D-mannopyranose	MEDP1246	Glycerophospholipids	247.1	86.1	246.122	[M+H]+	C10H18N2O5	60	50
1-deoxyvaleric acid	MEDP1247	Glycerophospholipids	235.2	179.1	234.162	[M+H]+	C15H22O2	60	50
2-Mercaptobenzothiazole	MEDP1251	Glycerophospholipids	167.994	135.018	166.986	[M+H]+	C7H5NS2	60	50
Urobilin	MEDP1255	Glycerophospholipids	591.3	343.2	590.31	[M+H]+	C33H42N4O6	50	30
Menadione-9	MEDP1260	Glycerophospholipids	785.6	357.3	784.616	[M+H]+	C56H80O2	30	20
2-Ethylhexyl phthalate	MEDP1271	Glycerophospholipids	279.2	149	278.152	[M+H]+	C16H22O4	60	50
20,26-dihydroxyecdysone	MEDP1272	Glycerophospholipids	497.3	184.1	496.304	[M+H]+	C27H44O8	60	50
10-deoxyformamycin	MEDP1273	Glycerophospholipids	454.3	313.3	453.309	[M+H]+	C25H43NO6	60	50
(4Z, 7Z, 10Z, 13Z, 16Z, 19Z) -Eicosahexaenoate	MEDP1274	Glycerophospholipids	357.3	161.1	356.272	[M+H]+	C24H36O2	60	50
Hexanoylcarnitine	MEDP1289	Glycerophospholipids	260.186	85.0289	259.178	[M+H]+	C13H25NO4	30	20
L-Leucyl-L-glycine	MEDP1294	Glycerophospholipids	189.114	86.0965	188.116	[M+H]+	C8H16N2O3	30	20
Cytarabine	MEDP1295	Glycerophospholipids	244.083	112.05	243.086	[M+H]+	C9H13N3O5	30	20
Pregnanetriol	MEDP1298	Glycerophospholipids	337.273	81.0705	336.266	[M+H]+	C21H36O3	40	30
Piperidone	MEDP1304	Glycerophospholipids	170.1	55.1	169.11	[M+H]+	C9H15NO2	40	30
(2S, 3S) -3-methylphenylalanine	MEDP1307	Glycerophospholipids	180.101	120.08	179.095	[M+H]+	C10H13NO2	60	50
Monoisobutyl phthalate	MEDP1314	Glycerophospholipids	223.095	149.022	222.089	[M+H]+	C12H14O4	30	20
MAG(16:1)isomer	MEDP1316	Glycerophospholipids	331.274	239.239	330.304	[M+H]+	C19H38O4	30	20
MAG(16:1)	MEDP1317	Glycerophospholipids	331.274	239.239	330.304	[M+H]+	C19H38O4	30	20
LysoPC 22:4 (2n isomer1)	MEDP1318	Glycerophospholipids	572.363	184.1	572.363	[M+H]+	C30H55NO7P	30	20
LysoPC 22:4	MEDP1319	Glycerophospholipids	572.363	184.1	572.363	[M+H]+	C30H55NO7P	30	20
LysoPC 22:5 (2n isomer3)	MEDP1320	Glycerophospholipids	570.347	184.1	570.357	[M+H]+	C30H53NO7P	30	20
LysoPC 22:5 (2n isomer2)	MEDP1321	Glycerophospholipids	570.347	184.1	570.357	[M+H]+	C30H53NO7P	30	20
LysoPC 22:5 (2n isomer1)	MEDP1322	Glycerophospholipids	570.347	184.1	570.357	[M+H]+	C30H53NO7P	30	20
LysoPC 22:6	MEDP1325	Glycerophospholipids	568.33	184.1	568.33	[M+H]+	C30H51NO7P	30	20
LysoPC 20:1(2n isomer)	MEDP1326	Glycerophospholipids	550.37	184	550.387	[M+H]+	C28H57NO7P	30	20
LysoPC 20:2(2n isomer2)	MEDP1328	Glycerophospholipids	548.362	184	548.371	[M+H]+	C28H55NO7P	30	20
LysoPC 20:2(2n isomer1)	MEDP1330	Glycerophospholipids	548.362	184	548.371	[M+H]+	C28H55NO7P	30	20
LysoPC 20:3(2n isomer)	MEDP1331	Glycerophospholipids	546.346	184	546.355	[M+H]+	C28H53NO7P	30	20
LysoPC 20:3	MEDP1332	Glycerophospholipids	546.346	184	546.355	[M+H]+	C28H53NO7P	30	20
LysoPC 20:4(2n isomer)	MEDP1333	Glycerophospholipids	544.331	184	544.331	[M+H]+	C28H51NO7P	30	20
LysoPC 20:4	MEDP1334	Glycerophospholipids	544.331	184	544.331	[M+H]+	C28H51NO7P	30	20
LysoPC 20:5	MEDP1335	Glycerophospholipids	542.316	184	542.316	[M+H]+	C28H49NO7P	30	20
LysoPC 20:5(2n isomer)	MEDP1336	Glycerophospholipids	542.316	184	542.316	[M+H]+	C28H49NO7P	30	20
LysoPC 18:0(2n isomer)	MEDP1337	Glycerophospholipids	524.363	184.074	524.371	[M+H]+	C26H55NO7P	30	20
LysoPC 18:1(2n isomer)	MEDP1339	Glycerophospholipids	522.347	184.074	522.355	[M+H]+	C26H53NO7P	30	20
LysoPC 18:2(2n isomer1)	MEDP1341	Glycerophospholipids	520.33	184.074	520.34	[M+H]+	C26H51NO7P	30	20
LysoPC 18:3(2n isomer2)	MEDP1345	Glycerophospholipids	518.316	184.074	518.324	[M+H]+	C26H49NO7P	30	20
LysoPC 16:0(2n isomer)	MEDP1346	Glycerophospholipids	496.331	184.074	496.34	[M+H]+	C24H51NO7P	30	20
LysoPC 16:1(2n isomer)	MEDP1348	Glycerophospholipids	494.315	184.074	494.324	[M+H]+	C24H49NO7P	30	20
Mycosporine glycine	MEDP1360	Amino acid and Its metabolites	246.1	164.1	245.09	[M+H]+	C10H15NO6	30	20
Carnitine C22:2	MEDP1373	Fatty acyls	480.405	85.0288	480.405	[M+H]+	C29H53NO4	60	50
Clupanodonyl Carnitine	MEDP1374	Fatty acyls	474.358	85.0288	474.358	[M+H]+	C27H54NO5	30	20
Carnitine C20:1-OH	MEDP1377	Fatty acyls	470.384	85.0288	470.384	[M+H]+	C27H51NO5	60	50
Carnitine C20:1	MEDP1380	Fatty acyls	454.389	85.0288	454.389	[M+H]+	C27H51NO4	60	50
Carnitine C20:2	MEDP1381	Fatty acyls	452.4	85	452.373	[M+H]+	C27H49NO4	60	50
Carnitine ph-C14	MEDP1382	Fatty acyls	448.342	85.0288	448.342	[M+H]+	C27H45NO4	60	50
Carnitine C20:5	MEDP1383	Fatty acyls	446.311	85.0288	446.311	[M+H]+	C27H43NO4	60	50
Carnitine C18:2-OH	MEDP1386	Fatty acyls	440.337	85.0288	440.337	[M+H]+	C25H45NO5	60	50
Carnitine C18:0	MEDP1389	Fatty acyls	428.337	85.0288	428.337	[M+H]+	C25H49NO4	60	50
Carnitine C18:1	MEDP1390	Fatty acyls	426.358	85.0288	426.358	[M+H]+	C25H47NO4	60	50
Carnitine C18:2	MEDP1391	Fatty acyls	424.342	85.0288	424.342	[M+H]+	C25H45NO4	60	50
Carnitine C18:3	MEDP1392	Fatty acyls	422.327	85.0288	422.327	[M+H]+	C25H43NO4	60	50
Carnitine C18:4	MEDP1393	Fatty acyls	420.311	85.0288	420.311	[M+H]+	C25H41NO4	60	50
Carnitine C15:DC	MEDP1394	Fatty acyls	416.339	85.0288	416.339	[M+H]+	C22H41NO6	60	50
Carnitine C17:0	MEDP1395	Fatty acyls	414.358	85.0288	414.358	[M+H]+	C24H47NO4	60	50
Carnitine C15:1:DC	MEDP1396	Fatty acyls	414.4	85	414.358	[M+H]+	C22H39NO6	60	50
Carnitine C16:0	MEDP1397	Fatty acyls	400.344	85.0288	400.344	[M+H]+	C23H45NO4	60	50
Carnitine C16:1	MEDP1398	Fatty acyls	398.326	85.0288	398.326	[M+H]+	C23H43NO4	60	50
Carnitine C16:2	MEDP1399	Fatty acyls	396.313	85.0288	396.313	[M+H]+	C23H41NO4	60	50
Carnitine C16:3	MEDP1400	Fatty acyls	394.295	85.0288	394.295	[M+H]+	C23H39NO4	60	50
Carnitine C14-OH	MEDP1401	Fatty acyls	388.307	85.0288	388.307	[M+H]+	C21H41NO5	60	50
Carnitine C14:1-OH	MEDP1402	Fatty acyls	386.292	85.0288	386.292	[M+H]+	C21H39NO5	60	50
Carnitine C15:1	MEDP1403	Fatty acyls	384.311	85.0288	384.311	[M+H]+	C22H41NO4	60	50
Carnitine C14:2-OH	MEDP1404	Fatty acyls	384.274	85.0288	384.274	[M+H]+	C21H37NO5	60	50
Carnitine C14:0	MEDP1405	Fatty acyls	372.313	85.0288	372.313	[M+H]+	C21H41NO4	60	50
Carnitine C14:1	MEDP1406	Fatty acyls	370.297	85.0288	370.297	[M+H]+	C21H39NO4	60	50
Carnitine C14:2	MEDP1407	Fatty acyls	368.279	85.0288	368.279	[M+H]+	C21H37NO4	60	50
Carnitine C14:3	MEDP1408	Fatty acyls	366.264	85.0288	366.264	[M+H]+	C21H35NO4	60	50
Carnitine C12-OH	MEDP1409	Fatty acyls	360.3	85	360.276	[M+H]+	C19H37NO5	60	50
Carnitine C11:DC	MEDP1410	Fatty acyls	360.3	85	360.276	[M+H]+	C18H33NO6	60	50
Carnitine C13:0	MEDP1411	Fatty acyls	358.259	85.0288	358.259	[M+H]+	C20H39NO4	60	50
Carnitine C13:1	MEDP1412	Fatty acyls	356.279	85.0288	356.279	[M+H]+	C20H37NO4	60	50
Carnitine C12:1	MEDP1414	Fatty acyls	342.264	85.0288	342.264	[M+H]+	C19H35NO4	60	50
Carnitine C9:DC	MEDP1415	Fatty acyls	332.2	85.0288	332.2	[M+H]+	C16H29NO6	60	50
Carnitine C11:0	MEDP1416	Fatty acyls	330.264	85.0288	330.264	[M+H]+	C18H35NO4	60	50
Carnitine C10:1-OH	MEDP1417	Fatty acyls	330.2	85.0288	330.2	[M+H]+	C17H31NO5	60	50
Carnitine C11:1	MEDP1418	Fatty acyls	328.248	85.0288	328.248	[M+H]+	C18H33NO4	60	50
Carnitine C10:0	MEDP1419	Fatty acyls	316.25	85.0288	316.25	[M+H]+	C17H33NO4	60	50
Carnitine C10:2	MEDP1421	Fatty acyls	313.208	85.0288	312.2	[M+H]+	C17H17NO4	60	50
Carnitine C8-OH	MEDP1422	Fatty acyls	304.2	85.0288	304.2	[M+H]+	C15H29NO5	60	50
Carnitine C9:0	MEDP1424	Fatty acyls	302.2	85	302.233	[M+H]+	C16H31NO4	60	50
Carnitine C6:DC	MEDP1426	Fatty acyls	290.2	85	290.2	[M+H]+	C13H23NO6	60	50
Carnitine C8:0	MEDP1427	Fatty acyls	288.144	85.0288	288.144	[M+H]+	C15H29NO4	60	50
Carnitine C8:1	MEDP1428	Fatty acyls	286.201	85.0288	286.201	[M+H]+	C15H27NO4	60	50
Carnitine C7:0	MEDP1430	Fatty acyls	274.165	85.0288	274.165	[M+H]+	C14H27NO4	60	50
Carnitine C7:1Isomer1	MEDP1431	Fatty acyls	272.186	85.0288	272.186	[M+H]+	C14H25NO4	60	50
Carnitine C7:1	MEDP1432	Fatty acyls	272.186	85.0288	272.186	[M+H]+	C14H25NO4	60	50
Carnitine ph-C1	MEDP1433	Fatty acyls	266.139	85.0288	266.139	[M+H]+	C14H19NO4	60	50
Carnitine C4:DC	MEDP1434	Fatty acyls	262.128	85.0288	262.128	[M+H]+	C11H19NO6	60	50
Carnitine C6:0 Isomer 2	MEDP1435	Fatty acyls	260.186	85.0288	260.186	[M+H]+	C13H25NO4	60	50
Carnitine C6:0 Isomer 1	MEDP1436	Fatty acyls	260.186	85.0288	260.186	[M+H]+	C13H25NO4	60	50
Carnitine C6:0	MEDP1437	Fatty acyls	260.186	85.0288	260.186	[M+H]+	C13H25NO4	60	50
Carnitine C5:0 Isomer	MEDP1439	Fatty acyls	246.17	85.0288	246.17	[M+H]+	C12H23NO4	60	50
Carnitine C5:0	MEDP1440	Fatty acyls	246.17	85.0288	246.17	[M+H]+	C12H23NO4	60	50
Carnitine C5:1	MEDP1441	Fatty acyls	244.154	85.0288	244.154	[M+H]+	C12H21NO4	60	50
Carnitine C4:0	MEDP1442	Fatty acyls	232.154	85.0288	232.154	[M+H]+	C11H21NO4	60	50
Octapentaenoic acid	MEDP1444	Fatty acyls	275.2	119.1	274.193	[M+H]+	C18H26O2	40	30
Octadecadienamide	MEDP1446	Alcohol and amines	280.264	263.235	279.256	[M+H]+	C18H33NO	40	30
MG(22:6)isomer	MEDP1449	Glycerolipids	403.284	311.238	402.276	[M+H]+	C25H38O4	30	20
MG(22:6)	MEDP1450	Glycerolipids	403.284	311.238	402.276	[M+H]+	C25H38O4	30	20
MG(22:5) isomer	MEDP1451	Glycerolipids	405.301	313.252	404.292	[M+H]+	C25H40O4	30	20
MG(22:5)	MEDP1452	Glycerolipids	405.301	313.252	404.292	[M+H]+	C25H40O4	30	20
MG(20:5)isomer	MEDP1453	Glycerolipids	377.3	285	376.261	[M+H]+	C23H36O4	30	20
MG(20:5)	MEDP1454	Glycerolipids	377.3	285	376.261	[M+H]+	C23H36O4	30	20
MG(20:4)isomer	MEDP1455	Glycerolipids	379.285	287.237	378.276	[M+H]+	C23H38O4	30	20
Docosaenoic acid	MEDP1458	Fatty acyls	327.2	119.1	326.224	[M+H]+	C22H30O2	30	20
EPA [5Z,8Z,11Z,14Z,17Z-eicosapentaenoic acid]	MEDP1462	Oxidized lipids	303.2	131.1	302.224	[M+H]+	C20H30O2	30	20
Eicosahexaenoic acid	MEDP1463	Fatty acyls	301.2	145.1	300.208	[M+H]+	C20H28O2	30	20
1,3-Diphenylguanidine	MEDP1464	Alcohol and amines	212.1	77	211.111	[M+H]+	C13H13N3	60	50
(2S,3S)-butane-2,3-diol	MEDP1465	Alcohol and amines	73.064	58.04	90.0681	[M-H2O+H]+	C4H10O2	60	50
D-panthenol	MEDP1468	Alcohol and amines	206	76	205.25	[M+H]+	C9H19NO4	30	20
Medroxyprogesterone acetate	MEDP1471	CoEnzyme and vitamins	387	327	386.52	[M+H]+	C24H34O4	30	20
1-Methyl-6-oxo-1,6-dihydropyridine-3-carboxamide	MEDP1472	Heterocyclic compounds	153	108	152.059	[M+H]+	C7H8N2O2	60	50
1-Methyl-hydantoin	MEDP1475	Heterocyclic compounds	115	87	114.043	[M+H]+	C4H6N2O2	60	50
5-Methoxytryptamine	MEDP1476	Alcohol and amines	191	174	190.111	[M+H]+	C11H14N2O	60	50
Theophylline	MEDP1479	Heterocyclic compounds	181	124	180.065	[M+H]+	C7H8N4O2	40	30
Menadiol Diacetate	MEDP1481	CoEnzyme and vitamins	259	175	258.27	[M+H]+	C15H14O4	30	20
2-(2-Benzothiazolylthio)ethanol	MEDP1485	Alcohol and amines	212	167	211.3	[M+H]+	C9H9NOS2	60	50
SDMA	MEDP1488	Organic acid And Its derivatives	203	70	202.25	[M+H]+	C8H18N4O2	40	30
Cis-4-Hydroxy-D-Proline	MEDP1490	Amino acid and Its metabolites	132	86	131.058	[M+H]+	C5H9NO3	30	20
Methylguanidine	MEDP1491	Alcohol and amines	110	57	109.56	[M+H]+	C2H8ClN3	30	20
N6-methyladenosine	MEDP1493	Nucleotide And Its metabolites	282	150	281.112	[M+H]+	C11H15N5O4	30	20
L-2-Aminobutyric acid	MEDP1496	Organic acid And Its derivatives	104	58	103.063	[M+H]+	C4H9NO2	30	20
8-Azaguanine	MEDP1498	Nucleotide And Its metabolites	153	136	152.11	[M+H]+	C4H4N6O	60	50
16-Dehydroprogesterone	MEDP1500	Hormones and hormone related compunds	313	109	312.209	[M+H]+	C21H28O2	60	50
Leu-Val	MEDP1506	Amino acid and Its metabolites	231	86	230.163	[M+H]+	C11H22N2O3	30	20
Phe-Asn	MEDP1507	Amino acid and Its metabolites	280	120	279.122	[M+H]+	C13H17N3O4	40	30
Phe-Met	MEDP1508	Amino acid and Its metabolites	297	120	296.119	[M+H]+	C14H20N2O3S	40	30
Glu-Met	MEDP1509	Amino acid and Its metabolites	279	150	278.094	[M+H]+	C10H18N2O5S	30	20
Met-Glu	MEDP1511	Amino acid and Its metabolites	279	104	278.094	[M+H]+	C10H18N2O5S	30	20
Phe-Val	MEDP1512	Amino acid and Its metabolites	265	120	264.147	[M+H]+	C14H20N2O3	40	30
Carnitine C9:1	MEDP1513	Fatty acyls	300.217	85	299.21	[M+H]+	C16H29NO4	60	50
Carnitine C9:0 Isomer1	MEDP1514	Fatty acyls	302.233	85	301.225	[M+H]+	C16H31NO4	60	50
Carnitine C10:1 Isomer1	MEDP1516	Fatty acyls	314.233	85	313.225	[M+H]+	C17H31NO4	60	50
Carnitine C10:1	MEDP1517	Fatty acyls	314.233	85	313.225	[M+H]+	C17H31NO4	60	50
Carnitine C10:0 Isomer1	MEDP1518	Fatty acyls	316.248	85	315.241	[M+H]+	C17H33NO4	60	50
Carnitine C12:3	MEDP1519	Fatty acyls	338.233	85	337.225	[M+H]+	C19H31NO4	60	50
Carnitine C13:0 Isomer1	MEDP1520	Fatty acyls	358.295	85	357.288	[M+H]+	C20H39NO4	60	50
Carnitine C14:2 Isomer 1	MEDP1521	Fatty acyls	368.279	85	367.272	[M+H]+	C21H37NO4	60	50
Carnitine C15 Isomer1	MEDP1522	Fatty acyls	386.327	85	385.319	[M+H]+	C22H43NO4	60	50
Carnitine C15	MEDP1523	Fatty acyls	386.327	85	385.319	[M+H]+	C22H43NO4	60	50
Carnitine C16:2 Isomer1	MEDP1524	Fatty acyls	396.311	85	395.304	[M+H]+	C23H41NO4	60	50
Carnitine C14:2:DC	MEDP1525	Fatty acyls	398.254	85	397.246	[M+H]+	C21H35NO6	60	50
Carnitine C16:2-OH	MEDP1526	Fatty acyls	412.306	85	411.298	[M+H]+	C23H41NO5	60	50
Carnitine C18:1 Isomer1	MEDP1528	Fatty acyls	426.358	85	425.351	[M+H]+	C25H47NO4	60	50
Carnitine C18:1-OH	MEDP1529	Fatty acyls	442.353	85	441.345	[M+H]+	C25H47NO5	60	50
Carnitine C19	MEDP1530	Fatty acyls	442.389	85	441.382	[M+H]+	C26H51NO4	60	50
Carnitine C18-OH	MEDP1531	Fatty acyls	444.368	85	443.361	[M+H]+	C25H49NO5	60	50
Carnitine C20:1 Isomer 1	MEDP1532	Fatty acyls	454.389	85	453.382	[M+H]+	C27H51NO4	60	50

## Sheet: Table S3 
Table S3 Five hundred and twenty-four differential metabolites between ESCC patients and normal controls in discovery group.
compounds	index	class I	class II	p-value	FC	type
Arachidic Acid(C20:0)	MEDN0399	Fatty acyls	Free fatty acids	1.62249e-10	1.6751	up
Azelaic Acid	MEDP0301	Organic acid And Its derivatives	Organicacid and Its derivatives	5.04021e-05	1.16655	up
DL-3,4-Dihydroxyphenyl glycol	MEDN0541	Benzene and substituted derivatives	Benzene and substituted derivatives	0.000273235	1.13803	up
Undecanal	MEDP0784	Aldehyde,Ketones,Esters	Aldehydes	1.08862e-05	1.18618	up
Menadiol Diacetate	MEDP1481	CoEnzyme and vitamins	CoEnzyme and vitamins	8.08022e-05	0.79793	down
Marmesin	MEDN0560	Aldehyde,Ketones,Esters	Esters	0.00533102	1.43142	up
2-Undecanone	MEDP0781	Aldehyde,Ketones,Esters	Ketones	1.45715e-05	1.18289	up
L-Dopa	MEDP0053	Amino acid and Its metabolites	Amino acid derivatives	8.88138e-05	0.836909	down
2-Methyl-4-pentenoic Acid	MEDN1327	Organic acid And Its derivatives	Organicacid and Its derivatives	1.52139e-05	3.25764	up
Lysopc 18:1	MEDP0344	Glycerophospholipids	Lysophosphatidylcholine	1.31679e-06	0.893718	down
PysoPS 16:2	MEDN1258	Glycerophospholipids	Lysophosphatidylserine	0.00544994	0.917429	down
Linalyl oxide	MEDP0810	Alcohol and amines	Alcohols	2.26504e-05	1.19553	up
2-Linoleoyl Glycerol	MEDP1097	Glycerolipids	Monoglyceride	0.00107303	1.24754	up
9-HOTrE [9S-hydroxy-10E,12Z,15Z-octadecatrienoic acid]	MEDN0491	Glycerolipids	Oxidized lipids	0.000167532	1.55199	up
L-Ornithine	MEDP0012	Glycerolipids	Amino acids	3.42806e-10	0.840216	down
2-hydroxy-2-(4-hydroxy-3-methoxyphenyl)acetic acid	MEDN0661	Glycerolipids	Phenolic acids	2.15439e-21	0.675534	down
Glycocholic Acid	MEDN0112	Glycerolipids	Bile acids	0.0431421	0.785782	down
Xanthurenic Acid	MEDP0426	Glycerolipids	Amino acid derivatives	8.73799e-08	1.45295	up
Uracil	MEDP0178	Glycerolipids	Nucleotide and Its metabolites	0.000175531	0.922494	down
Phenylacetyl-L-Glutamine	MEDP0077	Glycerolipids	Amino acid derivatives	4.04076e-05	0.701962	down
LysoPC 18:1(2n isomer)	MEDP1339	Glycerolipids	Lysophosphatidylcholine	5.22871e-07	0.887229	down
2-Deoxyribose 1-Phosphate	MEDN0502	Glycerolipids	Phosphate sugars	0.00245984	1.05132	up
(±)17-HDHA [(±)17-hydroxy-4Z,7Z,10Z,13Z,15E,19Z-docosahexaenoic acid]	MEDN0754	Glycerolipids	Oxidized lipids	0.000135337	1.379	up
N-Acetylmethionine	MEDN0496	Glycerolipids	Amino acid derivatives	7.45907e-25	1.96784	up
Multifidol	MEDN1183	Glycerolipids	Phenolics	0.00345116	1.11001	up
2-Acetyl-5-methylfuran	MEDP0687	Glycerolipids	Heterocyclic compounds	5.71248e-05	1.16485	up
Carnitine C8-OH	MEDP1422	Glycerolipids	Acylcarnitines	1.0831e-19	0.629027	down
Hypotaurocyamine	MEDP1197	Glycerolipids	Polyamines	0.0107586	0.563096	down
MG(20:5)isomer	MEDP1453	Glycerolipids	Monoglyceride	1.16899e-07	0.679953	down
MG(20:5)	MEDP1454	Glycerolipids	Monoglyceride	1.16899e-07	0.679953	down
N-Acetylaspartylglutamic acid	MEDN0561	Glycerolipids	Amino acid derivatives	2.54635e-08	0.758575	down
Indole-3-carboxylic acid	MEDN1150	Glycerolipids	Indole and Its derivatives	2.9489e-29	0.810375	down
Guanosine	MEDN0160	Glycerolipids	Nucleotide and Its metabolites	0.0279758	0.632655	down
9-oxoODE [9-oxo-10E,12Z-octadecadienoic acid]	MEDN0784	Glycerolipids	Oxidized lipids	0.0135614	1.2146	up
14(S)-HDHA [14S-hydroxy-4Z,7Z,10Z,12E,16Z,19Z-docosahexaenoic acid]	MEDN0769	Glycerolipids	Oxidized lipids	6.44977e-05	1.3959	up
3-Hydroxy-3-Methyl Butyric Acid	MEDN0290	Glycerolipids	Organicacid and Its derivatives	0.000103077	1.15643	up
Isobutyryl carnitine	MEDP0577	Glycerolipids	Acylcarnitines	5.49834e-10	0.685483	down
trans-3-Indoleacrylic acid	MEDP0509	Glycerolipids	Organicacid and Its derivatives	1.16692e-06	0.471899	down
N6-Acetyl-L-Lysine	MEDN0052	Glycerolipids	Amino acid derivatives	0.0011514	0.929368	down
Indoleacrylic acid	MEDN0551	Glycerolipids	Organicacid and Its derivatives	9.38078e-09	0.504448	down
Lysopc 18:0	MEDP0342	Glycerolipids	Lysophosphatidylcholine	1.39291e-29	0.800511	down
PAF C-16	MEDP0537	Glycerolipids	Lysophosphatidylcholine	1.39291e-29	0.800511	down
5-Hydroxyindole-3-Acetic Acid	MEDP0272	Glycerolipids	Indole and Its derivatives	2.21931e-08	0.641536	down
13-oxoODE [13-oxo-9Z,11E-octadecadienoic acid]	MEDN0768	Glycerolipids	Oxidized lipids	0.00028283	1.28204	up
Ritalinic acid	MEDP0588	Glycerolipids	Organicacid and Its derivatives	0.000189359	0.721154	down
Di-n-propyl phthalate	MEDP1235	Glycerolipids	Esters	7.85405e-26	0.560651	down
3,4-Dihydroxybenzeneacetic Acid	MEDN0092	Glycerolipids	Phenolic acids	1.62242e-09	1.65843	up
Docosaenoic acid	MEDP1458	Glycerolipids	Free fatty acids	4.50402e-05	1.39917	up
4-Guanidinobutyric Acid	MEDP0296	Glycerolipids	Organicacid and Its derivatives	1.82385e-08	1.17345	up
Formononetin	MEDN0625	Glycerolipids	Benzene and substituted derivatives	4.37191e-26	0.551655	down
(5-L-Glutamyl)-L-Amino Acid	MEDP0028	Glycerolipids	Small Peptide	1.19444e-07	0.794798	down
D-Melezitose	MEDP0228	Glycerolipids	Sugars	9.99807e-14	1.31089	up
Raffinose	MEDP0233	Glycerolipids	Sugars	9.99807e-14	1.31089	up
Maltotriose	MEDP1039	Glycerolipids	Sugars	9.99807e-14	1.31089	up
Carnitine C18:2	MEDP1391	Glycerolipids	Acylcarnitines	1.60617e-08	0.803439	down
Aldosterone	MEDP1118	Glycerolipids	Ketones	5.59745e-05	0.761212	down
N1-Acetylspermine	MEDP0576	Glycerolipids	Organicacid and Its derivatives	1.07526e-18	1.95824	up
LysoPC 18:0(2n isomer)	MEDP1337	Glycerolipids	Lysophosphatidylcholine	9.91734e-27	0.792735	down
3-Indolepropionic Acid	MEDN0261	Glycerolipids	Indole and Its derivatives	0.0339953	0.439579	down
Adipic Acid	MEDN0299	Glycerolipids	Organicacid and Its derivatives	1.11519e-05	1.96044	up
2 ', 6'-Dihydroxy-4'-methoxyacetophenone	MEDP1147	Glycerolipids	Benzene and substituted derivatives	0.0360877	0.921418	down
Carnitine C10:1	MEDP1517	Glycerolipids	Acylcarnitines	9.8381e-42	0.409882	down
2-Methylglutaric Acid	MEDN1326	Glycerolipids	Organicacid and Its derivatives	6.27793e-06	2.03848	up
N-Methyltryptamine	MEDP0213	Glycerolipids	Tryptamines	9.60287e-20	0.519843	down
Acetylcholine	MEDP1002	Glycerolipids	Polyamines	5.72802e-09	1.22732	up
3-Carboxypropyltrimethylammonium	MEDP1132	Glycerolipids	Organicacid and Its derivatives	5.72802e-09	1.22732	up
Carnitine C4:0	MEDP1442	Glycerolipids	Acylcarnitines	2.02556e-10	0.681457	down
1,7-Dimethylxanthine	MEDP0145	Glycerolipids	Nucleotide and Its metabolites	0.0274845	2.67478	up
7,8-Dimethylalloxazine	MEDN0846	Glycerolipids	Heterocyclic compounds	0.00143582	1.17984	up
MG(20:4)isomer	MEDP1455	Glycerolipids	Monoglyceride	0.000190449	1.25918	up
Alpha-Mercholic Acid	MEDN1077	Glycerolipids	Bile acids	1.76401e-11	0.286977	down
Sn-Glycero-3-Phosphocholine	MEDP0442	Glycerolipids	Cholines	3.58923e-19	0.716201	down
Carnitine C15:1:DC	MEDP1396	Glycerolipids	Acylcarnitines	1.928e-07	0.496922	down
Lysope 14:0	MEDN0368	Glycerolipids	Lysophosphatidylethanolamine	4.24703e-18	0.570554	down
4-Hydroxybenzyl alcohol	MEDN0739	Glycerolipids	Benzene and substituted derivatives	7.95696e-05	0.874958	down
Sebacate	MEDP0330	Glycerolipids	Organicacid and Its derivatives	0.0253221	2.67006	up
Pantothenate	MEDN0245	Glycerolipids	CoEnzyme and vitamins	0.0049662	0.916749	down
20,26-dihydroxyecdysone	MEDP1272	Glycerolipids	Hormones and hormone related compunds	1.35993e-20	0.850698	down
Glycoursodeoxycholic Acid	MEDN0110	Glycerolipids	Bile acids	1.09513e-07	0.511336	down
Clupanodonyl Carnitine	MEDP1374	Glycerolipids	Acylcarnitines	5.77805e-06	0.798322	down
3-methylequuric acid	MEDP1216	Glycerolipids	Amino acid derivatives	0.00987854	1.50289	up
2-Methylbutyroylcarnitine	MEDP0618	Glycerolipids	Acylcarnitines	6.62756e-05	0.663618	down
D-Arabitol	MEDN0211	Glycerolipids	Sugar alcohols	0.000250418	0.765303	down
tryptophan betaine	MEDP0874	Glycerolipids	Organicacid and Its derivatives	1.29182e-07	0.640458	down
Carnitine C16:2	MEDP1399	Glycerolipids	Acylcarnitines	6.04367e-10	0.692337	down
Lysopc 18:3	MEDP0498	Glycerolipids	Lysophosphatidylcholine	6.88818e-07	0.924901	down
Glutathione	MEDP1088	Glycerolipids	Small Peptide	0.000147662	0.903736	down
2,6-Di-tert-butyl-4-methylphenol	MEDP0697	Glycerolipids	Benzene and substituted derivatives	0.0188846	0.907453	down
Carnitine C16:2 Isomer1	MEDP1524	Glycerolipids	Acylcarnitines	1.16416e-09	0.695985	down
2-O-methyl PAF C-16	MEDP1221	Glycerolipids	Lysophosphatidylcholine	1.50198e-21	0.857422	down
9-HpODE	MEDN0374	Glycerolipids	Oxidized lipids	5.20693e-12	0.606323	down
Carnitine C14:2 Isomer 1	MEDP1521	Glycerolipids	Acylcarnitines	1.13879e-34	0.456886	down
Tridecanoic Acid	MEDN0379	Glycerolipids	Free fatty acids	2.91127e-06	1.19345	up
Carnitine C18:2-OH	MEDP1386	Glycerolipids	Acylcarnitines	0.000423212	0.840642	down
All-Trans-13,14-Dihydroretinol	MEDP0244	Glycerolipids	CoEnzyme and vitamins	0.000264224	1.2499	up
Glycohyodeoxycholic acid	MEDN1329	Glycerolipids	Bile acids	3.53643e-07	0.499411	down
S-(5-Adenosy)-L-Homocysteine	MEDN0068	Glycerolipids	Amino acid derivatives	4.66372e-06	0.866035	down
Biliverdin	MEDP1045	Glycerolipids	Pigments	0.0121049	0.778244	down
Ethylazine	MEDP1086	Glycerolipids	Polyamines	0.00119188	0.738275	down
L-2-Aminobutyric acid	MEDP1496	Glycerolipids	Organicacid and Its derivatives	2.02643e-10	1.21337	up
Xanthosine	MEDN0533	Glycerolipids	Nucleotide and Its metabolites	0.000826784	1.26312	up
Subericacid	MEDN0344	Glycerolipids	Organicacid and Its derivatives	0.00298996	1.1706	up
Nicotinamide	MEDP0242	Glycerolipids	CoEnzyme and vitamins	0.00536505	1.12381	up
Delta-Hexalactone	MEDP1001	Glycerolipids	Esters	0.000171511	1.23886	up
MG(22:6)isomer	MEDP1449	Glycerolipids	Monoglyceride	7.3609e-08	1.53177	up
MG(22:6)	MEDP1450	Glycerolipids	Monoglyceride	7.3609e-08	1.53177	up
Lysopa 18:0	MEDN0370	Glycerolipids	Lysophosphatidylcholine	1.95915e-16	0.725384	down
Carnitine C15	MEDP1523	Glycerolipids	Acylcarnitines	1.19187e-06	0.820825	down
2-Methoxybenzoic Acid	MEDN0090	Glycerolipids	Phenolic acids	0.00610852	1.30679	up
2-Hydroxy-6-Aminopurine	MEDN0142	Glycerolipids	Nucleotide and Its metabolites	0.0064737	0.897723	down
Arachidyl glycine	MEDP1131	Glycerolipids	Amines	0.0453585	1.11776	up
L-Alanine	MEDP0013	Glycerolipids	Amino acids	3.24696e-15	0.746307	down
β-Alanine	MEDP1005	Glycerolipids	Amino acids	3.24696e-15	0.746307	down
L-Asparagine Anhydrous	MEDN0042	Glycerolipids	Amino acids	9.13269e-16	0.831312	down
Lysopc 16:0	MEDP0338	Glycerolipids	Lysophosphatidylcholine	3.42888e-21	0.855588	down
1-Methylxanthine	MEDN0139	Glycerolipids	Nucleotide and Its metabolites	0.0244399	0.682261	down
16-Hydroxyhexadecanoic acid	MEDN1112	Glycerolipids	Free fatty acids	6.04704e-06	0.730207	down
Lysope 18:0	MEDN0364	Glycerolipids	Lysophosphatidylethanolamine	3.31503e-08	0.757429	down
PysoPE 18:0(2n isomer)	MEDN1279	Glycerolipids	Lysophosphatidylethanolamine	3.31503e-08	0.757429	down
Indole-3-Pyruvic Acid	MEDN0851	Glycerolipids	Organicacid and Its derivatives	5.81755e-12	0.719464	down
3-Methylxanthine	MEDP0153	Glycerolipids	Nucleotide and Its metabolites	0.0139835	3.74986	up
L-Cysteine	MEDN0045	Glycerolipids	Amino acids	1.15826e-48	0.540173	down
2,4-diacetamino-2,4,6-triphenoxy-D-mannopyranose	MEDP1246	Glycerolipids	Sugar derivatives	0.000410701	2.21859	up
Carnitine C16:0	MEDP1397	Glycerolipids	Acylcarnitines	0.000174452	0.891261	down
1-Methylguanine	MEDN0540	Glycerolipids	Nucleotide and Its metabolites	0.000141058	0.916964	down
7-Methylguanine	MEDN1012	Glycerolipids	Nucleotide and Its metabolites	0.000141058	0.916964	down
Carnitine C18:3	MEDP1392	Glycerolipids	Acylcarnitines	3.16551e-14	0.71394	down
Carnitine C12:3	MEDP1519	Glycerolipids	Acylcarnitines	6.15746e-40	0.412078	down
Nicotinic Acid	MEDP0246	Glycerolipids	CoEnzyme and vitamins	3.44094e-34	0.763009	down
2-Picolinic Acid	MEDP1059	Glycerolipids	Pyridine and pyridine derivatives	1.735e-05	0.802749	down
7,12-diketocholic acid	MEDP1117	Glycerolipids	Bile acids	9.58427e-11	0.539982	down
12,13-EpOME [(±)12(13)epoxy-9Z-octadecenoic acid]	MEDN0767	Glycerolipids	Oxidized lipids	4.82072e-05	0.703464	down
9,10-EpOME [(±)9,10-epoxy-12Z-octadecenoic acid]	MEDN0783	Glycerolipids	Oxidized lipids	4.82072e-05	0.703464	down
2-(Methylthio)benzothiazole	MEDP0811	Glycerolipids	Heterocyclic compounds	0.0429534	1.10654	up
Carnitine C14:2	MEDP1407	Glycerolipids	Acylcarnitines	1.30673e-13	0.600436	down
Carnitine C9:0	MEDP1424	Glycerolipids	Acylcarnitines	4.39078e-30	0.375619	down
Lysopc 18:2	MEDP0346	Glycerolipids	Lysophosphatidylcholine	1.32123e-24	0.794292	down
Lysope 18:2 (2N Isomer)	MEDP0495	Glycerolipids	Lysophosphatidylethanolamine	1.32123e-24	0.794292	down
Dopaquinone	MEDP1234	Glycerolipids	Benzene and substituted derivatives	7.78954e-13	0.34538	down
2-Aminoethanesulfonic Acid	MEDN0280	Glycerolipids	Sulfonic acids	3.24256e-05	0.895646	down
Trigonelline	MEDP0251	Glycerolipids	CoEnzyme and vitamins	3.42695e-06	0.662777	down
3-Methylcrotonyl Glycine	MEDN0294	Glycerolipids	Organicacid and Its derivatives	3.79535e-17	0.668478	down
13(R)-HODE	MEDN1035	Glycerolipids	Oxidized lipids	0.00173736	1.45649	up
LysoPC 16:0(2n isomer)	MEDP1346	Glycerolipids	Lysophosphatidylcholine	1.34268e-21	0.857377	down
Creatinine	MEDP0305	Glycerolipids	Organicacid and Its derivatives	0.000161569	1.09346	up
Palmitoyl-EA	MEDP1163	Glycerolipids	Amines	1.46457e-05	1.30463	up
Trimethylamine N-Oxide	MEDP0084	Glycerolipids	Amines	0.0160105	0.8009	down
1-Aminopropan-2-ol	MEDP0831	Glycerolipids	Alcohols	0.0160105	0.8009	down
Carnitine C16:2-OH	MEDP1526	Glycerolipids	Acylcarnitines	5.10398e-13	0.721648	down
D-Sorbitol	MEDN0213	Glycerolipids	Sugar alcohols	2.14936e-07	5.63278	up
2-Methoxy-4-[(E)-prop-1-enyl]phenol	MEDN1023	Glycerolipids	Benzene and substituted derivatives	5.42827e-15	121.141	up
5-iPF2α-VI [(8β)-5,9α,11α-trihydroxy-prosta-6E,14Z-dien-1-oic acid]	MEDN0780	Glycerolipids	Oxidized lipids	1.10132e-23	15168.5	up
4-Hydroxyretinoic Acid	MEDP0394	Glycerolipids	CoEnzyme and vitamins	0.00779081	0.911185	down
LysoPC 20:4(2n isomer)	MEDP1333	Glycerolipids	Lysophosphatidylcholine	0.000881444	0.918927	down
LysoPC 20:4	MEDP1334	Glycerolipids	Lysophosphatidylcholine	0.000881444	0.918927	down
Alantolactone	MEDP0552	Glycerolipids	Hydrocarbon derivatives	4.7198e-09	18.8061	up
Carnitine C14:2-OH	MEDP1404	Glycerolipids	Acylcarnitines	6.20324e-11	0.705213	down
Ricinoleic acid	MEDN0732	Glycerolipids	Free fatty acids	9.29749e-06	1.24619	up
Threoninyl-Phenylalanine	MEDP1022	Glycerolipids	Small Peptide	0.0215124	1.25875	up
Guanidineacetic Acid	MEDP0313	Glycerolipids	Organicacid and Its derivatives	0.0335389	0.922884	down
Methylcysteine	MEDP0685	Glycerolipids	Amino acids	8.14917e-32	0.756762	down
D-Glucose	MEDN0220	Glycerolipids	Sugars	0.0167083	0.915712	down
Cytarabine	MEDP1295	Glycerolipids	Nucleotide and Its metabolites	1.20014e-06	0.803807	down
Lysopc 14:0	MEDP0336	Glycerolipids	Lysophosphatidylcholine	1.72846e-38	0.521247	down
Dulcitol	MEDN0120	Glycerolipids	Sugar alcohols	3.70028e-07	4.52366	up
Norepinephrine	MEDP0188	Glycerolipids	Hormones and hormone related compunds	3.48304e-06	0.899391	down
8-Epidermal glycoside	MEDN1179	Glycerolipids	Others	7.13861e-08	0.824698	down
Lysopc 17:0	MEDP0434	Glycerolipids	Lysophosphatidylcholine	3.88167e-22	0.706414	down
D-Calcium Pantothenate	MEDN1055	Glycerolipids	CoEnzyme and vitamins	2.12407e-24	0.70198	down
(±)12-HEPE [(±)-12-hydroxy-5Z,8Z,10E,14Z,17Z-eicosapentaenoic acid]	MEDN0750	Glycerolipids	Oxidized lipids	0.0128331	0.805363	down
(±)15-HEPE [(±)-15-hydroxy-5Z,8Z,11Z,13E,17Z-eicosapentaenoic acid]	MEDN0752	Glycerolipids	Oxidized lipids	0.0128331	0.805363	down
(±)18-HEPE [(±)-18-hydroxy-5Z,8Z,11Z,14Z,16E-eicosapentaenoic acid]	MEDN0756	Glycerolipids	Oxidized lipids	0.0128331	0.805363	down
Acetyl Tryptophan	MEDN0501	Glycerolipids	Amino acid derivatives	1.17798e-05	0.792356	down
N-acetylornithine	MEDN0827	Glycerolipids	Organicacid and Its derivatives	5.0965e-09	0.860145	down
L-Valyl-L-phenylalanine	MEDP1025	Glycerolipids	Amino acid derivatives	0.048474	11.7606	up
Succinic Acid	MEDN0201	Glycerolipids	Organicacid and Its derivatives	0.00470217	0.883677	down
Methylmalonic Acid	MEDN0335	Glycerolipids	Organicacid and Its derivatives	0.00470217	0.883677	down
3,3',5-Triiodo-L-Thyronine	MEDP0184	Glycerolipids	Hormones and hormone related compunds	2.84176e-20	0.777875	down
Cytosine	MEDP0165	Glycerolipids	Nucleotide and Its metabolites	0.000467496	1.56373	up
Butenoyl PAF	MEDP1171	Glycerolipids	Others	5.71359e-07	0.801709	down
Indoleacetaldehyde	MEDN0656	Glycerolipids	Indole and Its derivatives	1.84855e-21	0.839342	down
Hemolytic PAF C-18	MEDP1146	Glycerolipids	Lysophosphatidylcholine	0.0279951	0.920708	down
2-O-ethyl PAF C-16	MEDP1165	Glycerolipids	Lysophosphatidylcholine	0.0279951	0.920708	down
Maleic Acid	MEDP0325	Glycerolipids	Organicacid and Its derivatives	3.34356e-14	0.749347	down
5-Methyluridine	MEDN0148	Glycerolipids	Nucleotide and Its metabolites	0.00253197	0.952751	down
Undecanedioic acid	MEDN0685	Glycerolipids	Free fatty acids	8.45581e-05	0.0866994	down
PysoPE 18:2	MEDN1282	Glycerolipids	Lysophosphatidylethanolamine	3.79077e-17	0.705638	down
Lysopg 18:1	MEDN0360	Glycerolipids	Lysophosphatidylglycerol	2.30524e-14	0.735598	down
2-Methylpyrazine	MEDP1028	Glycerolipids	Heterocyclic compounds	2.31434e-06	1.10486	up
Glycochenodeoxycholic Acid	MEDN0113	Glycerolipids	Bile acids	1.18013e-08	0.471253	down
Pyruvic Acid	MEDN0204	Glycerolipids	Organicacid and Its derivatives	0.00653228	0.869111	down
Tryptamine	MEDN0209	Glycerolipids	Tryptamines	5.48914e-20	0.842999	down
p-Tolyl sulfuric acid	MEDN1162	Glycerolipids	Sulfonic acids	0.0155809	0.850065	down
(2S,3S)-butane-2,3-diol	MEDP1465	Glycerolipids	Alcohols	0.0019358	0.941357	down
L-Proline	MEDP0022	Glycerolipids	Amino acids	1.27421e-14	0.75153	down
LysoPC 18:2(2n isomer1)	MEDP1341	Glycerolipids	Lysophosphatidylcholine	4.78232e-26	0.792192	down
PYRROLIDINE	MEDP0792	Glycerolipids	Heterocyclic compounds	1.00615e-06	0.895167	down
Nα-Acetyl-L-Arginine	MEDN0063	Glycerolipids	Amino acid derivatives	5.41945e-21	0.649073	down
Hexanoylcarnitine	MEDP1289	Glycerolipids	Acylcarnitines	3.86111e-05	0.715184	down
Carnitine C6:0 Isomer 2	MEDP1435	Glycerolipids	Acylcarnitines	3.86111e-05	0.715184	down
Carnitine C6:0	MEDP1437	Glycerolipids	Acylcarnitines	3.86111e-05	0.715184	down
2,6-Diaminooimelic Acid	MEDN0278	Glycerolipids	Organicacid and Its derivatives	6.51293e-06	0.856508	down
2-Hydroxy-2-methylbutyric acid	MEDN1320	Glycerolipids	Organicacid and Its derivatives	0.00151187	1.36952	up
Carnitine C10:1 Isomer1	MEDP1516	Glycerolipids	Acylcarnitines	4.13177e-16	0.354267	down
1,3-Diisopropylbenzene	MEDP0736	Glycerolipids	Benzene and substituted derivatives	0.0160211	0.981947	down
3-Hydroxyhippuric Acid	MEDP0379	Glycerolipids	Amino acid derivatives	1.11038e-23	0.313508	down
4-Hydroxyhippurate	MEDP1020	Glycerolipids	Amino acid derivatives	1.11038e-23	0.313508	down
5-nitrobenzimidazole	MEDN1164	Glycerolipids	Heterocyclic compounds	3.24523e-22	0.625894	down
Phosphoric Acid	MEDP0423	Glycerolipids	Phosphoric acids	0.0407771	1.04469	up
Hydrocinnamic Acid	MEDN0320	Glycerolipids	Organicacid and Its derivatives	9.89731e-10	0.372774	down
5,6-Dihydro-5-Methyluracil	MEDP0154	Glycerolipids	Nucleotide and Its metabolites	0.00566146	0.915516	down
LysoPC 20:1(2n isomer)	MEDP1326	Glycerolipids	Lysophosphatidylcholine	1.31785e-06	0.81375	down
Lysopc 20:1	MEDP0350	Glycerolipids	Lysophosphatidylcholine	2.42659e-07	0.794057	down
Carnitine C6:0 Isomer 1	MEDP1436	Glycerolipids	Acylcarnitines	3.78552e-05	0.713941	down
6-Hydroxynicotinic Acid	MEDP0119	Glycerolipids	Pyridine and pyridine derivatives	0.00917013	1.22345	up
Piperidone	MEDP1304	Glycerolipids	Heterocyclic compounds	7.90156e-10	1.43583	up
PysoPE 18:3	MEDN1284	Glycerolipids	Lysophosphatidylethanolamine	3.3191e-09	0.607313	down
5,6-Dimethylbenzimidazole	MEDN1022	Glycerolipids	Heterocyclic compounds	5.81061e-40	0.801024	down
Β-Pseudouridine	MEDN0434	Glycerolipids	Nucleotide and Its metabolites	0.0024715	0.940671	down
4-Methylcatechol	MEDN0117	Glycerolipids	Phenolics	1.1281e-28	0.136249	down
Glycine deoxycholic acid	MEDN1061	Glycerolipids	Bile acids	9.5823e-05	0.424996	down
D-Mannitol	MEDP0218	Glycerolipids	Sugar alcohols	2.79401e-08	7.95423	up
Carnitine C18:4	MEDP1393	Glycerolipids	Acylcarnitines	5.02055e-06	0.824761	down
Carnitine C18:1-OH	MEDP1529	Glycerolipids	Acylcarnitines	7.32707e-06	1.24931	up
4-Oxoretinol	MEDP0243	Glycerolipids	CoEnzyme and vitamins	3.01537e-05	0.889211	down
5-Aminolevulinate	MEDP0457	Glycerolipids	Organicacid and Its derivatives	6.98775e-06	0.91956	down
Methionine Sulfoxide	MEDN0051	Glycerolipids	Amino acid derivatives	4.71205e-10	1.5871	up
Glycolithocholic acid	MEDN0107	Glycerolipids	Bile acids	5.50771e-05	0.80407	down
PysoPE 18:3(2n isomer)	MEDN1283	Glycerolipids	Lysophosphatidylethanolamine	6.16135e-09	0.610398	down
Lysopa 16:0	MEDN0372	Glycerolipids	Lysophosphatidylcholine	5.51732e-27	0.791725	down
L-Arginine	MEDN0007	Glycerolipids	Amino acids	1.85052e-10	0.849377	down
Trans-3-Hydroxycotinine	MEDP0364	Glycerolipids	Heterocyclic compounds	0.00804292	0.309806	down
Carnitine C12:1	MEDP1414	Glycerolipids	Acylcarnitines	7.09862e-12	0.567223	down
2-Hydroxy HippuricAcid	MEDN0623	Glycerolipids	Phenolic acids	2.53677e-26	0.355503	down
Dodecylcarnitine	MEDP1084	Glycerolipids	Acylcarnitines	4.95657e-21	0.513027	down
5-Methoxytryptamine	MEDP1476	Glycerolipids	Amines	3.04495e-33	0.796771	down
3-(3-Hydroxyphenyl)Propionate Acid	MEDN0406	Glycerolipids	Organicacid and Its derivatives	1.94686e-06	0.118762	down
3-(4-Hydroxyphenyl)-Propionic Acid	MEDN1017	Glycerolipids	Phenolic acids	1.94686e-06	0.118762	down
Kynurenic Acid	MEDP0319	Glycerolipids	Amino acid derivatives	3.43855e-32	0.788205	down
Carnitine C10:0	MEDP1419	Glycerolipids	Acylcarnitines	8.49873e-16	0.476084	down
Pimelic acid	MEDN0530	Glycerolipids	Organicacid and Its derivatives	0.0026015	1.12032	up
PysoPE 20:4(2n isomer1)	MEDN1276	Glycerolipids	Lysophosphatidylethanolamine	7.61178e-05	0.872378	down
Punicic Acid	MEDP0429	Glycerolipids	Free fatty acids	0.0019579	1.55151	up
2-Pyrrolidinone	MEDP0545	Glycerolipids	Heterocyclic compounds	6.01434e-11	2.33549	up
2'-Deoxycytidine 5'-Diphosphate	MEDP0888	Glycerolipids	Nucleotide and Its metabolites	0.000618829	1.34855	up
Carnitine C10:2	MEDP1421	Glycerolipids	Acylcarnitines	2.93054e-15	0.405974	down
D-Trehalose	MEDN0224	Glycerolipids	Sugars	1.52132e-18	1.11307	up
Lactose	MEDN0229	Glycerolipids	Sugars	1.52132e-18	1.11307	up
Lactulose	MEDN0230	Glycerolipids	Sugars	1.52132e-18	1.11307	up
Maltose	MEDN0233	Glycerolipids	Sugars	1.52132e-18	1.11307	up
2-(2-Benzothiazolylthio)ethanol	MEDP1485	Glycerolipids	Alcohols	0.000134117	0.780984	down
LysoPC 16:1(2n isomer)	MEDP1348	Glycerolipids	Lysophosphatidylcholine	5.01098e-14	0.747088	down
Barbituric acid	MEDP0729	Glycerolipids	Heterocyclic compounds	1.56096e-05	0.942194	down
5,6-DiHETrE [(±)5,6-dihydroxy-8Z,11Z,14Z-eicosatrienoic acid]	MEDN0777	Glycerolipids	Oxidized lipids	0.00282555	1.22391	up
LysoPC 22:5 (2n isomer1)	MEDP1322	Glycerolipids	Lysophosphatidylcholine	0.0193671	1.10402	up
Carnitine C8:0	MEDP1427	Glycerolipids	Acylcarnitines	2.78358e-11	0.461443	down
Carnitine C16:3	MEDP1400	Glycerolipids	Acylcarnitines	1.14041e-09	0.618851	down
Gluconic Acid	MEDN0239	Glycerolipids	Sugar acids	0.00561704	1.13927	up
Glycine	MEDP0006	Glycerolipids	Amino acids	0.0100085	0.864081	down
16-Dehydroprogesterone	MEDP1500	Glycerolipids	Hormones and hormone related compunds	1.50447e-05	0.844056	down
Mesoxalate	MEDP0885	Glycerolipids	Organicacid and Its derivatives	0.000298659	0.909679	down
Phe-Asn	MEDP1507	Glycerolipids	Small Peptide	7.97433e-05	0.65052	down
Lysope 16:0	MEDN0366	Glycerolipids	Lysophosphatidylethanolamine	2.10932e-07	0.796345	down
PysoPE 16:0(2n isomer)	MEDN1285	Glycerolipids	Lysophosphatidylethanolamine	2.10932e-07	0.796345	down
Lysops 22:6	MEDN0356	Glycerolipids	Lysophosphatidylserine	2.22218e-13	0.695678	down
Taurodeoxycholic acid	MEDN1059	Glycerolipids	Bile acids	1.10576e-06	0.562883	down
3-Iodo-L-Tyrosine	MEDP0033	Glycerolipids	Amino acid derivatives	1.33598e-05	0.867163	down
LysoPC 18:3(2n isomer2)	MEDP1345	Glycerolipids	Lysophosphatidylcholine	1.47265e-26	0.571154	down
N-lactoyl-phenylalanine	MEDN0579	Glycerolipids	Amino acid derivatives	1.15431e-06	0.737809	down
3-Indolebutyric Acid	MEDP0270	Glycerolipids	Indole and Its derivatives	8.38721e-05	0.741229	down
Methyl Indole-3-Acetate	MEDP0277	Glycerolipids	Indole and Its derivatives	1.17458e-17	0.698347	down
Kojibiose	MEDP1076	Glycerolipids	Others	0.0237549	1.12032	up
D-positive Turanose	MEDP1123	Glycerolipids	Others	0.0237549	1.12032	up
Isoquinoline	MEDP0454	Glycerolipids	Heterocyclic compounds	6.30549e-08	0.703909	down
3-(Methylthio)propionaldehyde	MEDP0751	Glycerolipids	Aldehydes	5.00043e-19	0.525023	down
23-deoxydeoxycholic acid	MEDN1121	Glycerolipids	Bile acids	1.52098e-08	0.464275	down
Hydroxyquinoline	MEDP1060	Glycerolipids	Heterocyclic compounds	4.89826e-37	0.793824	down
Glutamine	MEDN1171	Glycerolipids	Amino acids	4.53374e-15	0.759093	down
P-Coumaric Acid	MEDP0101	Glycerolipids	Phenolic acids	8.94217e-32	0.764913	down
2-Hydroxycinnamic acid	MEDP0507	Glycerolipids	Phenolic acids	8.94217e-32	0.764913	down
Glycyl-L-phenylalanine	MEDN1029	Glycerolipids	Amino acid derivatives	0.00554159	1.1922	up
(4Z, 7Z, 10Z, 13Z, 16Z, 19Z) -Eicosahexaenoate	MEDP1274	Glycerolipids	Esters	3.1279e-16	0.182205	down
20-Carboxyarachidonic acid	MEDN1151	Glycerolipids	Oxidized lipids	4.23315e-16	1.61944	up
L-Cystine	MEDP0007	Glycerolipids	Amino acids	0.0180343	0.93422	down
MAG(16:1)isomer	MEDP1316	Glycerolipids	Monoglyceride	0.0136132	1.03735	up
MAG(16:1)	MEDP1317	Glycerolipids	Monoglyceride	0.0136132	1.03735	up
Palmitoyl N-isopropylamide	MEDP1067	Glycerolipids	Amines	8.39392e-13	0.934768	down
Methanesulfonic acid	MEDN0741	Glycerolipids	Sulfonic acids	1.40763e-05	0.67096	down
Carnitine C19	MEDP1530	Glycerolipids	Acylcarnitines	5.03373e-06	1.24256	up
Gamma-Mercholic Acid	MEDN1126	Glycerolipids	Bile acids	1.53752e-12	0.208919	down
L-Homoserine	MEDP0322	Glycerolipids	Organicacid and Its derivatives	9.44044e-13	0.854585	down
2-Methylsuccinic Acid	MEDN0285	Glycerolipids	Organicacid and Its derivatives	1.13859e-06	0.829874	down
Glutaric Acid	MEDN0314	Glycerolipids	Organicacid and Its derivatives	1.13859e-06	0.829874	down
Ethylmalonate	MEDN0413	Glycerolipids	Organicacid and Its derivatives	1.13859e-06	0.829874	down
Carnitine C4:DC	MEDP1434	Glycerolipids	Acylcarnitines	1.5511e-08	0.84105	down
10-deoxyformamycin	MEDP1273	Glycerolipids	Others	1.8023e-05	0.841891	down
Indole-3-Acetic Acid	MEDP0275	Glycerolipids	Indole and Its derivatives	1.94558e-41	0.76542	down
Fumaric Acid	MEDN0490	Glycerolipids	Organicacid and Its derivatives	0.0189689	0.965116	down
2-Aminomethylpyrimidine (hydrochloride)	MEDP1100	Glycerolipids	Nucleotide and Its metabolites	2.17495e-18	0.824993	down
L-Dihydroorotic Acid	MEDN0327	Glycerolipids	Organicacid and Its derivatives	5.60216e-08	1.09027	up
6-Aminocaproic Acid	MEDP0298	Glycerolipids	Amino acid derivatives	2.3546e-07	0.906297	down
Cis-4-Hydroxy-D-Proline	MEDP1490	Glycerolipids	Amino acid derivatives	0.029696	0.85192	down
LysoPC 22:5 (2n isomer3)	MEDP1320	Glycerolipids	Lysophosphatidylcholine	0.0200251	1.10366	up
LysoPC 22:5 (2n isomer2)	MEDP1321	Glycerolipids	Lysophosphatidylcholine	0.0200251	1.10366	up
Mycosporine glycine	MEDP1360	Glycerolipids	Amino acid derivatives	4.86928e-05	0.890712	down
L-Norleucine	MEDP0519	Glycerolipids	Amino acids	5.5625e-22	0.808673	down
6-hydroxy-3-succinylpyridine	MEDN1208	Glycerolipids	Heterocyclic compounds	4.22528e-24	0.299293	down
1-O-palmitoyl-2-O-acetyl-sn-glycerol-3-phosphate choline	MEDP1166	Glycerolipids	Phosphatidylcholine	6.1351e-09	0.772102	down
Indole	MEDP0453	Glycerolipids	Indole and Its derivatives	4.24941e-16	0.855811	down
(±) -Myristoylcarnitine	MEDP1179	Glycerolipids	Acylcarnitines	6.49983e-10	0.762658	down
Pregnanetriol	MEDP1298	Glycerolipids	Alcohols	1.50312e-17	0.723394	down
Indole-3-Carboxaldehyde	MEDN0266	Glycerolipids	Indole and Its derivatives	1.04289e-11	0.692451	down
Indole-4-carboxaldehyde	MEDN1039	Glycerolipids	Indole and Its derivatives	1.04289e-11	0.692451	down
Urea	MEDP0086	Glycerolipids	Amines	4.40681e-06	0.89356	down
LysoPC 22:6	MEDP1325	Glycerolipids	Lysophosphatidylcholine	0.000158533	1.1224	up
N-Acetylphenylalanine	MEDN0075	Glycerolipids	Amino acid derivatives	0.000129708	0.813331	down
1,2-dioctanoyl PC	MEDP1068	Glycerolipids	Phosphatidylcholine	0.0339715	0.870406	down
Lysopc 15:0	MEDP0494	Glycerolipids	Lysophosphatidylcholine	5.47512e-14	0.743486	down
4-Hydroxybenzoic Acid	MEDN1167	Glycerolipids	Phenolic acids	0.0295932	0.921987	down
PysoPE 20:5(2n isomer1)	MEDN1277	Glycerolipids	Lysophosphatidylethanolamine	1.43129e-13	0.586515	down
PysoPE 20:5	MEDN1278	Glycerolipids	Lysophosphatidylethanolamine	1.43129e-13	0.586515	down
N6-Succinyl Adenosine	MEDP0378	Glycerolipids	Nucleotide and Its metabolites	0.000597165	1.32035	up
2-Mercaptobenzothiazole	MEDP1251	Glycerolipids	Heterocyclic compounds	1.05403e-05	0.709774	down
N-Amidino-L-Aspartate	MEDN0843	Glycerolipids	Amino acid derivatives	5.16887e-08	0.868715	down
Decanoyl L-Carnitine	MEDP1102	Glycerolipids	Acylcarnitines	2.47757e-13	0.476436	down
Glycyl-DL-phenylalanine	MEDP0859	Glycerolipids	Amino acid derivatives	0.00818294	1.18689	up
Carnitine C14:0	MEDP1405	Glycerolipids	Acylcarnitines	3.53027e-10	0.760368	down
8,8a-deoxy oleane	MEDP1201	Glycerolipids	Others	6.19543e-11	0.224571	down
MG (18: 2 (9Z, 12Z) / 0: 0/0: 0) [rac]	MEDP1087	Glycerolipids	Monoglyceride	1.53747e-16	0.727542	down
1,11-undecylic acid	MEDN1110	Glycerolipids	Organicacid and Its derivatives	0.000953494	1.06762	up
Carnitine C8:1	MEDP1428	Glycerolipids	Acylcarnitines	5.31948e-40	0.496933	down
Palmitoleic Acid(C16:1)	MEDN0380	Glycerolipids	Free fatty acids	0.0176959	1.14383	up
Carnitine C14:1	MEDP1406	Glycerolipids	Acylcarnitines	0.0477817	0.884361	down
2,4-Dihydroxypteridine	MEDP0883	Glycerolipids	Pteridines and derivatives	4.82783e-28	0.768648	down
11-Cis-Retinol	MEDP0408	Glycerolipids	CoEnzyme and vitamins	1.77049e-31	0.683365	down
N-Acetyl-L-Leucine	MEDN0056	Glycerolipids	Amino acid derivatives	1.97472e-13	0.757343	down
Thioacetic acid-S-methyl ester	MEDP1062	Glycerolipids	Esters	6.73721e-28	0.788222	down
7-ketolithocholic acid	MEDN1104	Glycerolipids	Bile acids	3.20151e-12	0.249652	down
12-ketolithocholic acid	MEDN1113	Glycerolipids	Bile acids	3.20151e-12	0.249652	down
PGF2α [9α,11α,15S-trihydroxy-prosta-5Z,13E-dien-1-oic acid]	MEDN0795	Glycerolipids	Oxidized lipids	0.00142387	1.38511	up
Farnesene	MEDP0561	Glycerolipids	Hydrocarbon derivatives	2.42353e-05	0.954041	down
Estrone	MEDN0524	Glycerolipids	Hormones and hormone related compunds	2.63745e-14	0.624996	down
Coniferol	MEDP1237	Glycerolipids	Alcohols	4.23534e-05	1.43015	up
11,12-EET [(±)11,(12)-epoxy-5Z,8Z,14Z-eicosatrienoic acid]	MEDN0765	Glycerolipids	Oxidized lipids	0.0436992	1.68765	up
N6-methyladenosine	MEDP1493	Glycerolipids	Nucleotide and Its metabolites	0.00202359	1.21062	up
Hyodeoxycholic acid	MEDN0109	Glycerolipids	Bile acids	1.5327e-15	0.244997	down
L-Valine	MEDP0026	Glycerolipids	Amino acids	5.49555e-07	0.90137	down
Indole-3-carbinol	MEDN0562	Glycerolipids	Indole and Its derivatives	1.47242e-18	0.670196	down
Carnitine C7:1Isomer1	MEDP1431	Glycerolipids	Acylcarnitines	3.10733e-24	0.370747	down
1-acetylindole	MEDP1127	Glycerolipids	Indole and Its derivatives	5.60124e-24	0.834099	down
Oxaloacetic acid	MEDN0704	Glycerolipids	Organicacid and Its derivatives	0.000231958	0.912719	down
Carnitine C13:0	MEDP1411	Glycerolipids	Acylcarnitines	3.90586e-05	0.704708	down
Kinurenine	MEDN0322	Glycerolipids	Amino acid derivatives	0.000556429	0.866663	down
Trans-4-Hydroxy-L-Proline	MEDP0083	Glycerolipids	Amino acid derivatives	0.00124665	0.828924	down
Lysopc 16:1	MEDP0340	Glycerolipids	Lysophosphatidylcholine	2.22385e-08	0.783299	down
Carnitine C14:3	MEDP1408	Glycerolipids	Acylcarnitines	1.18713e-14	0.543739	down
3-(pyrazol-1-yl) -L-alanine	MEDN1246	Glycerolipids	Amino acid derivatives	2.15447e-31	0.796712	down
S-Sulfo-L-Cysteine	MEDN0071	Glycerolipids	Amino acid derivatives	1.36277e-07	1.28624	up
Cholesterol	MEDP0428	Glycerolipids	Hormones and hormone related compunds	5.44402e-68	0.410275	down
Octapentaenoic acid	MEDP1444	Glycerolipids	Free fatty acids	0.00148758	0.687743	down
Carnitine C20:5	MEDP1383	Glycerolipids	Acylcarnitines	9.7615e-10	0.720248	down
Carnitine C20:1-OH	MEDP1377	Glycerolipids	Acylcarnitines	1.74515e-12	1.3777	up
3-(Methylthio)-1-propanol	MEDP0765	Glycerolipids	Alcohols	0.0241949	0.836555	down
Carnitine C10:0 Isomer1	MEDP1518	Glycerolipids	Acylcarnitines	9.57247e-13	0.478757	down
Hordenine	MEDP0431	Glycerolipids	Others	2.03871e-05	0.916221	down
Testosterone	MEDP1188	Glycerolipids	Hormones and hormone related compunds	0.00128151	0.75274	down
Phosphoenolpyruvate	MEDN1005	Glycerolipids	Phosphoric acids	2.26027e-06	1.06908	up
(R)-(-)-2-phenylglycine	MEDP1126	Glycerolipids	Amino acid derivatives	7.10889e-07	0.899373	down
Tetradecanedioic acid	MEDN0604	Glycerolipids	Free fatty acids	1.72542e-14	2.06235	up
(1R, 6S) -6-amino-5-oxocyclohexyl-2-ene-1-carboxylic acid ester	MEDP1203	Glycerolipids	Esters	8.29888e-23	0.815754	down
Carnitine C7:1	MEDP1432	Glycerolipids	Acylcarnitines	1.12251e-22	0.349949	down
5-Methoxytryptophan	MEDN0606	Glycerolipids	Amino acid derivatives	0.000488473	0.863945	down
Salicylaldehyde	MEDP1032	Glycerolipids	Benzene and substituted derivatives	9.0642e-23	0.177197	down
L-Tyrosine	MEDN0006	Glycerolipids	Amino acids	1.30556e-24	0.789786	down
Asp-phe	MEDP0037	Glycerolipids	Small Peptide	0.0403197	1.16671	up
2-(4-hydroxyphenyl) propionate	MEDN1213	Glycerolipids	Phenolic acids	1.31696e-06	0.16432	down
Carnitine C11:0	MEDP1416	Glycerolipids	Acylcarnitines	2.55225e-08	0.478319	down
P-chlorophenylalanine	MEDN1145	Glycerolipids	Phenolic acids	7.80398e-13	0.963171	down
Carnitine C13:1	MEDP1412	Glycerolipids	Acylcarnitines	7.02294e-12	0.553123	down
Indole-5-carboxylic acid	MEDP1063	Glycerolipids	Indole and Its derivatives	4.05532e-16	0.723942	down
Butylamine	MEDP0677	Glycerolipids	Amines	9.87145e-06	0.872267	down
LysoPE(16:1(9Z)/0:0)	MEDP0638	Glycerolipids	Lysophosphatidylethanolamine	8.1762e-07	0.708379	down
N-Propionylglycine	MEDN0062	Glycerolipids	Amino acids	2.07448e-06	0.914718	down
L-Threonine	MEDN0005	Glycerolipids	Amino acids	0.00145543	0.887044	down
PC(14:0/0:0)	MEDP1180	Glycerolipids	Monoglyceride	3.09985e-15	0.523455	down
O-Phospho-L-Serine	MEDN0065	Glycerolipids	Amino acid derivatives	3.97235e-17	0.814105	down
Phenyl acetate	MEDN1050	Glycerolipids	Benzene and substituted derivatives	2.08312e-45	296.53	up
6-O-methylguanine	MEDP1073	Glycerolipids	Nucleotide and Its metabolites	2.91927e-06	0.90276	down
Gamma-Glu-Leu	MEDN0662	Glycerolipids	Small Peptide	1.94477e-09	0.825924	down
SDMA	MEDP1488	Glycerolipids	Organicacid and Its derivatives	2.93098e-17	1.26509	up
D-Mannose	MEDN0221	Glycerolipids	Sugars	0.0112862	0.924629	down
Myoinositol	MEDN0808	Glycerolipids	Sugar alcohols	0.0112862	0.924629	down
Phenethyl alcohol	MEDP1031	Glycerolipids	Benzene and substituted derivatives	3.61805e-07	0.916975	down
2-Hydroxybutanoic Acid	MEDN0283	Glycerolipids	Organicacid and Its derivatives	2.40552e-25	1.95252	up
L-Methionine	MEDP0020	Glycerolipids	Amino acids	9.72749e-08	0.876968	down
N-Methyl-D-Aspartic Acid	MEDP0879	Glycerolipids	Amino acid derivatives	3.15052e-06	0.864466	down
Carnitine ph-C1	MEDP1433	Glycerolipids	Acylcarnitines	2.10821e-12	0.365403	down
D-Erythronolactone	MEDN0226	Glycerolipids	Esters	7.39444e-09	1.05154	up
(±)5-HETE [(±)5-hydroxy-6E,8Z,11Z,14Z-eicosatetraenoic acid]	MEDN0760	Glycerolipids	Oxidized lipids	0.0441748	2.42434	up
(±)9-HETE [(±)-9-hydroxy-5Z,7E,11Z,14Z-eicosatetraenoic acid]	MEDN0763	Glycerolipids	Oxidized lipids	0.0441748	2.42434	up
Carnitine C13:0 Isomer1	MEDP1520	Glycerolipids	Acylcarnitines	3.60753e-15	0.623236	down
L-Histidine	MEDN0012	Glycerolipids	Amino acids	5.5276e-31	0.795515	down
Carnitine C9:0 Isomer1	MEDP1514	Glycerolipids	Acylcarnitines	2.37567e-08	0.492818	down
8-Methoxyalkynurate	MEDN1197	Glycerolipids	Organicacid and Its derivatives	0.036674	0.851191	down
N-Acetylmannosamine	MEDP0067	Glycerolipids	Sugars	1.81931e-05	1.2855	up
N-Acetyl-D-Glucosamine	MEDP0232	Glycerolipids	Sugar derivatives	1.81931e-05	1.2855	up
Pyridoxal	MEDP0898	Glycerolipids	Pyridine and pyridine derivatives	0.00082387	2.90728	up
8-Azaguanine	MEDP1498	Glycerolipids	Nucleotide and Its metabolites	0.00980941	0.896673	down
Capric Acid(C10:0)	MEDN0396	Glycerolipids	Free fatty acids	0.000583311	3.6359	up
1-O-vanillyl-β-D-glucose	MEDN1231	Glycerolipids	Benzene and substituted derivatives	6.66371e-05	0.932812	down
L-Tryptophan	MEDN0019	Glycerolipids	Amino acids	0.000160659	0.776839	down
Caffeic Acid	MEDN0301	Glycerolipids	Organicacid and Its derivatives	3.16738e-22	0.170736	down
O-Acetyl-L-serine	MEDN0616	Glycerolipids	Amino acid derivatives	2.62086e-10	0.870845	down
Cyclic Amp	MEDN0421	Glycerolipids	Nucleotide and Its metabolites	1.51544e-10	0.166206	down
4-Methylbenzoic acid	MEDP0846	Glycerolipids	Phenolic acids	9.28601e-37	76.2205	up
Dodecanedioic Aicd	MEDP0308	Glycerolipids	Free fatty acids	7.58077e-19	1.28232	up
DL-O-tyrosine	MEDP1061	Glycerolipids	Amino acids	4.23812e-05	0.91932	down
PysoPE 16:1	MEDN1287	Glycerolipids	Lysophosphatidylethanolamine	8.41361e-07	0.706117	down
9,12-octadecadienoic acid	MEDN1069	Glycerolipids	Free fatty acids	3.81386e-05	0.745907	down
Carnitine C7:0	MEDP1430	Glycerolipids	Acylcarnitines	4.44689e-05	0.663636	down
LysoPC 20:3(2n isomer)	MEDP1331	Glycerolipids	Lysophosphatidylcholine	4.51364e-18	0.724399	down
LysoPC 20:3	MEDP1332	Glycerolipids	Lysophosphatidylcholine	4.51364e-18	0.724399	down
Carnitine C11:1	MEDP1418	Glycerolipids	Acylcarnitines	8.2929e-13	0.598267	down
2-Pentadecanone	MEDP0707	Glycerolipids	Ketones	0.0238285	1.02188	up
Biotinamide	MEDP1196	Glycerolipids	Polyamines	0.0224172	0.893709	down
L-Isoleucine	MEDP1144	Glycerolipids	Amino acids	0.000122377	0.921293	down
Methyl dihydrojasmonate	MEDP0709	Glycerolipids	Esters	0.0358436	1.02051	up
N'-Formylkynurenine	MEDP0326	Glycerolipids	Amino acid derivatives	0.000531379	0.797967	down
5-Hydroxy-2-oxo-4-ureido-2,5-dihydro-1H-imidazole-5-carboxylic acid ester	MEDP1241	Glycerolipids	Organicacid and Its derivatives	1.26033e-13	1.33988	up
Stearidonic Acid	MEDP0585	Glycerolipids	Free fatty acids	6.37808e-06	0.752339	down
Styrene	MEDP1209	Glycerolipids	Benzene and substituted derivatives	2.8565e-22	0.182419	down
Lysopc 20:2	MEDP0352	Glycerolipids	Lysophosphatidylcholine	1.69401e-29	0.656212	down
L-Tryptophanamide	MEDP0891	Glycerolipids	Amino acid derivatives	1.10325e-25	0.744772	down
L-Isoisoleucine	MEDN1060	Glycerolipids	Amino acids	1.38368e-06	0.915227	down
Asp-Phe methyl ester	MEDP0583	Glycerolipids	Organicacid and Its derivatives	2.31376e-05	0.860168	down
Cytidine-5-Monophosphate	MEDN0156	Glycerolipids	Nucleotide and Its metabolites	0.0200306	1.07675	up
Lithocholic acid	MEDP1106	Glycerolipids	Bile acids	3.24484e-16	0.363154	down
L-Glutamine	MEDN0046	Glycerolipids	Amino acids	3.04465e-19	0.842908	down
Carnitine C18:1	MEDP1390	Glycerolipids	Acylcarnitines	1.22864e-10	1.24941	up
19(S)-HETE [19S-hydroxy-5Z,8Z,11Z,14Z-eicosatetraenoic acid]	MEDN0774	Glycerolipids	Oxidized lipids	1.44679e-13	1.58987	up
20-HETE [20-hydroxy-5Z,8Z,11Z,14Z-eicosatetraenoic acid]	MEDN0775	Glycerolipids	Oxidized lipids	1.44679e-13	1.58987	up
Carnitine C10:1-OH	MEDP1417	Glycerolipids	Acylcarnitines	1.74496e-08	0.30753	down
Carnitine C18:1 Isomer1	MEDP1528	Glycerolipids	Acylcarnitines	1.56132e-10	1.24857	up
Hydroxyphenylethylamine	MEDP1003	Glycerolipids	Benzene and substituted derivatives	8.20823e-06	0.913654	down
15-oxoETE [15-oxo-5Z,8Z,11Z,13E-eicosatetraenoic acid]	MEDN0771	Glycerolipids	Oxidized lipids	0.00271149	1.35726	up
Carnitine C14-OH	MEDP1401	Glycerolipids	Acylcarnitines	1.33412e-05	0.828439	down
N-Phenylacetylglycine	MEDN0061	Glycerolipids	Amino acid derivatives	6.23251e-05	1.56245	up
N-(2-Methylbenzoyl)glycine	MEDN0720	Glycerolipids	Amino acid derivatives	6.23251e-05	1.56245	up
Carnitine C18-OH	MEDP1531	Glycerolipids	Acylcarnitines	0.0127252	0.914758	down
Phe-Phe	MEDP0078	Glycerolipids	Small Peptide	3.74254e-11	0.701004	down
Carnitine C20:1	MEDP1380	Glycerolipids	Acylcarnitines	5.39578e-11	1.36381	up
Bis(1-inositol) -3,1'-phosphate 1-phosphate	MEDN1224	Glycerolipids	Alcohols	0.000472243	2.1385	up
Dimethyl fumarate	MEDP0631	Glycerolipids	Esters	9.87113e-11	1.31113	up
Sphingosine	MEDP1051	Glycerolipids	Sphingomyelin	6.95275e-35	0.705577	down
Carnitine C5:1	MEDP1441	Glycerolipids	Acylcarnitines	0.0136889	0.882685	down
7alpha,12beta-Dihydroxy-5alpha-cholan-24-oic acid	MEDN1212	Glycerolipids	Cholines	1.95725e-07	0.078282	down
(2S, 3S) -3-methylphenylalanine	MEDP1307	Glycerolipids	Amino acid derivatives	3.47554e-14	0.582915	down
Ethylbenzene	MEDP0648	Glycerolipids	Benzene and substituted derivatives	0.00353891	1.03017	up
1,4-Xylene	MEDP0660	Glycerolipids	Benzene and substituted derivatives	0.00353891	1.03017	up
o-Xylene	MEDP0733	Glycerolipids	Benzene and substituted derivatives	0.00353891	1.03017	up
LysoPC 20:5(2n isomer)	MEDP1336	Glycerolipids	Lysophosphatidylcholine	4.50815e-19	0.562523	down
Menadione-9	MEDP1260	Glycerolipids	Benzene and substituted derivatives	2.47134e-07	0.085484	down
LysoPC 20:5	MEDP1335	Glycerolipids	Lysophosphatidylcholine	7.82537e-19	0.562726	down
Carnitine C15:1	MEDP1403	Glycerolipids	Acylcarnitines	0.0135891	0.849995	down
N-Isovaleroylglycine	MEDN0060	Glycerolipids	Amino acid derivatives	0.00172296	0.734999	down
Carnitine C9:DC	MEDP1415	Glycerolipids	Acylcarnitines	1.11925e-06	0.718557	down
MG(22:5) isomer	MEDP1451	Glycerolipids	Monoglyceride	6.38675e-05	1.30337	up
MG(22:5)	MEDP1452	Glycerolipids	Monoglyceride	6.38675e-05	1.30337	up
Hippuric Acid	MEDN0317	Organic acid And Its derivatives	Organicacid and Its derivatives	2.23672e-22	0.173136	down
7-ketodeoxycholic acid	MEDN0824	Hormones and hormone related compunds	Hormones and hormone related compunds	1.3372e-07	0.330869	down
PysoPE 20:2(2n isomer1)	MEDN1271	Glycerophospholipids	Lysophosphatidylethanolamine	1.35468e-12	0.699232	down
PysoPE 20:2	MEDN1272	Glycerophospholipids	Lysophosphatidylethanolamine	1.35468e-12	0.699232	down
DL-Pipecolic Acid	MEDP0395	Organic acid And Its derivatives	Organicacid and Its derivatives	0.00541995	0.877014	down
L-Lysine	MEDP0011	Amino acid and Its metabolites	Amino acids	6.13342e-05	0.919873	down
Hendecanoic Acid/Undecanoic Acid(C11:0)	MEDN0387	Fatty acyls	Free fatty acids	9.27591e-05	1.14885	up
L-Citrulline	MEDN0010	Amino acid and Its metabolites	Amino acids	9.84615e-37	0.697544	down
Hexadecanedioic acid	MEDN0658	Fatty acyls	Free fatty acids	2.51877e-14	2.37493	up
Cyclohexylamine	MEDP0672	Alcohol and amines	Amines	0.000785867	0.674299	down
Urocanic Acid	MEDN0403	Organic acid And Its derivatives	Organicacid and Its derivatives	1.28684e-10	1.3613	up
Glycyl-tryptophan	MEDP1080	Amino acid and Its metabolites	Small Peptide	0.00153652	1.46709	up
gamma-Muurolene	MEDP0579	Others	Hydrocarbon derivatives	4.56919e-08	0.767843	down
1,2-dodecanoyl PC	MEDP1096	Glycerophospholipids	Phosphatidylcholine	1.52122e-20	0.732421	down
1,2-epoxy-3-(p-nitrophenoxy) propane	MEDN1191	Benzene and substituted derivatives	Benzene and substituted derivatives	8.6273e-14	0.711646	down
9-octadecenal	MEDP1170	Aldehyde,Ketones,Esters	Aldehydes	0.00706308	1.034	up
2-(Formylamino)Benzoic Acid	MEDN0415	Benzene and substituted derivatives	Phenolic acids	5.50352e-14	0.553193	down
4-Hydroxybenzaldehyde	MEDN0410	Benzene and substituted derivatives	Benzene and substituted derivatives	0.0263373	0.959976	down
4-Hydroxytryptamine	MEDP1243	Tryptamines,Cholines,Pigments	Tryptamines	0.00138761	0.274366	down
Riboflavin	MEDN0250	CoEnzyme and vitamins	CoEnzyme and vitamins	0.0170593	0.82465	down
PysoPE 22:4(2n isomer1)	MEDN1264	Glycerophospholipids	Lysophosphatidylethanolamine	6.2461e-08	0.722861	down
PysoPE 22:4	MEDN1265	Glycerophospholipids	Lysophosphatidylethanolamine	6.2461e-08	0.722861	down
D-(+)-sucrose	MEDP1011	Carboxylic acids and derivatives	Sugars	3.98136e-14	5.67649	up
Carnitine C15:DC	MEDP1394	Fatty acyls	Acylcarnitines	0.000143886	0.85848	down
Adenine	MEDP0159	Nucleotide And Its metabolites	Nucleotide and Its metabolites	4.61706e-30	0.777762	down
Carnitine C20:1 Isomer 1	MEDP1532	Fatty acyls	Acylcarnitines	1.81745e-11	1.37619	up
(E)-3-(3-hydroxyphenyl)prop-2-enoic acid	MEDN0594	Benzene and substituted derivatives	Phenolic acids	2.19242e-32	4.80532	up
PysoPE 20:3(2n isomer1)	MEDN1273	Glycerophospholipids	Lysophosphatidylethanolamine	1.38114e-21	0.596365	down
PysoPE 20:3	MEDN1274	Glycerophospholipids	Lysophosphatidylethanolamine	1.38114e-21	0.596365	down
5-Oxoproline	MEDP0036	Amino acid and Its metabolites	Amino acid derivatives	0.0173297	0.914666	down
Benzaldehyde	MEDP1033	Benzene and substituted derivatives	Benzene and substituted derivatives	1.84675e-05	0.934929	down
LysoPC 20:2(2n isomer2)	MEDP1328	Glycerophospholipids	Lysophosphatidylcholine	6.3568e-29	0.661536	down
LysoPC 20:2(2n isomer1)	MEDP1330	Glycerophospholipids	Lysophosphatidylcholine	6.3568e-29	0.661536	down
Orthocholic acid	MEDN1141	Bile acids	Bile acids	1.94481e-19	0.208059	down
Resolvin E1	MEDN0803	Oxidized lipids	Oxidized lipids	1.06193e-18	0.571925	down
Phosphocholine	MEDP0881	Nucleotide And Its metabolites	Nucleotide and Its metabolites	2.06274e-10	1.31246	up
4-Pyridoxic Acid	MEDP0118	Heterocyclic compounds	Pyridine and pyridine derivatives	0.000205045	9.20507	up
N-Oleoyl Glycine	MEDN0632	Alcohol and amines	Amines	0.0121539	1.0817	up
Carnitine C9:1	MEDP1513	Fatty acyls	Acylcarnitines	5.71567e-27	0.36212	down
δ-Valerolactam	MEDP0541	Alcohol and amines	Amines	0.00215324	0.693043	down
dTMP	MEDN0628	Nucleotide And Its metabolites	Nucleotide and Its metabolites	1.38697e-10	0.0812841	down
(E)-2-Octen-1-ol	MEDP0701	Alcohol and amines	Alcohols	8.14483e-06	0.940422	down
Furfural	MEDP0636	Aldehyde,Ketones,Esters	Aldehydes	0.0149759	1.04405	up
Phe-Val	MEDP1512	Amino acid and Its metabolites	Small Peptide	3.09985e-24	0.762777	down
D-Homocysteine	MEDP0002	Amino acid and Its metabolites	Amino acids	2.35439e-25	0.761471	down
1,5-Anhydro-D-Glucitol	MEDN0210	Carboxylic acids and derivatives	Sugar alcohols	3.88883e-36	3.29088	up
L-Fucose	MEDN0231	Carboxylic acids and derivatives	Sugars	3.88883e-36	3.29088	up
L-Rhamnose	MEDN0232	Carboxylic acids and derivatives	Sugars	3.88883e-36	3.29088	up
LysoPC 22:4 (2n isomer1)	MEDP1318	Glycerophospholipids	Lysophosphatidylcholine	1.09475e-07	0.802884	down
LysoPC 22:4	MEDP1319	Glycerophospholipids	Lysophosphatidylcholine	1.09475e-07	0.802884	down
Malonicacid	MEDN0333	Organic acid And Its derivatives	Organicacid and Its derivatives	3.06804e-33	4.02174	up
3-Hydroxybutyrate	MEDN0292	Organic acid And Its derivatives	Organicacid and Its derivatives	6.8807e-33	4.03269	up
L-Homocitrulline	MEDN0047	Amino acid and Its metabolites	Amino acids	0.0121557	1.1055	up
(S)-2,3-epoxysqualene	MEDP0612	Others	Hydrocarbon derivatives	0.00125741	0.801865	down
2'-Deoxyinosine	MEDP0150	Nucleotide And Its metabolites	Nucleotide and Its metabolites	0.0247212	1.17145	up
L-Phenylalanine	MEDN0015	Amino acid and Its metabolites	Amino acids	3.59012e-08	0.898406	down
compounds: the name of metabolites
index: the index number of metabolites
class I: the first class of metabolites
class II: the second class of metabolites
p-value determined from Student's t-test.
FC: fold change between esophageal cancers and normal group.
type: up indicates a higher level in esophageal cancer (FC＞1) and down indicates a lower level.

## Sheet: Table S4
Table S4 Three hundred and eighty-two validated differential metabolites between ESCC patients and normal controls in validation group one.
compounds	index	class I	class II	p-value	FC	type
2-(2-Benzothiazolylthio)ethanol	MEDP1485	Alcohol and amines	Alcohols	3.52169e-52	12.5887	up
Acetylcholine	MEDP1002	Alcohol and amines	Polyamines	6.24516e-22	1.62138	up
Urea	MEDP0086	Alcohol and amines	Amines	0.000102915	1.15156	up
Arachidyl glycine	MEDP1131	Alcohol and amines	Amines	0.0253793	1.24422	up
3-(Methylthio)-1-propanol	MEDP0765	Alcohol and amines	Alcohols	0.0313505	1.30857	up
Delta-Hexalactone	MEDP1001	Aldehyde,Ketones,Esters	Esters	6.32977e-12	194.746	up
Furfural	MEDP0636	Aldehyde,Ketones,Esters	Aldehydes	1.10328e-11	1.18885	up
L-Methionine	MEDP0020	Amino acid and Its metabolites	Amino acids	1.12776e-79	3.93828	up
L-Cystine	MEDP0007	Amino acid and Its metabolites	Amino acids	1.9543e-58	2.80354	up
N-Methyl-D-Aspartic Acid	MEDP0879	Amino acid and Its metabolites	Amino acid derivatives	4.09046e-22	1.46248	up
N-Acetylmethionine	MEDN0496	Amino acid and Its metabolites	Amino acid derivatives	1.92586e-19	4.62576	up
(R)-(-)-2-phenylglycine	MEDP1126	Amino acid and Its metabolites	Amino acid derivatives	3.53665e-19	1.19769	up
L-Phenylalanine	MEDN0015	Amino acid and Its metabolites	Amino acids	1.83447e-16	1.16556	up
DL-O-tyrosine	MEDP1061	Amino acid and Its metabolites	Amino acids	1.83447e-16	1.16556	up
N-lactoyl-phenylalanine	MEDN0579	Amino acid and Its metabolites	Amino acid derivatives	7.1411e-11	2.52178	up
L-Asparagine Anhydrous	MEDN0042	Amino acid and Its metabolites	Amino acids	1.16944e-06	1.25736	up
L-Glutamine	MEDN0046	Amino acid and Its metabolites	Amino acids	2.05267e-06	1.1555	up
N6-Acetyl-L-Lysine	MEDN0052	Amino acid and Its metabolites	Amino acid derivatives	7.74904e-06	1.17791	up
5-Oxoproline	MEDP0036	Amino acid and Its metabolites	Amino acid derivatives	2.18366e-05	1.15744	up
Phenethyl alcohol	MEDP1031	Benzene and substituted derivatives	Benzene and substituted derivatives	2.26117e-18	1.17788	up
Benzaldehyde	MEDP1033	Benzene and substituted derivatives	Benzene and substituted derivatives	3.20675e-18	1.17863	up
2-(4-hydroxyphenyl) propionate	MEDN1213	Benzene and substituted derivatives	Phenolic acids	9.70349e-17	1.93326	up
Hydroxyphenylethylamine	MEDP1003	Benzene and substituted derivatives	Benzene and substituted derivatives	1.13087e-13	1.15786	up
2-Methoxy-4-[(E)-prop-1-enyl]phenol	MEDN1023	Benzene and substituted derivatives	Benzene and substituted derivatives	4.22474e-12	221.299	up
Ethylbenzene	MEDP0648	Benzene and substituted derivatives	Benzene and substituted derivatives	9.38574e-07	1.11222	up
1,4-Xylene	MEDP0660	Benzene and substituted derivatives	Benzene and substituted derivatives	9.38574e-07	1.11222	up
o-Xylene	MEDP0733	Benzene and substituted derivatives	Benzene and substituted derivatives	9.38574e-07	1.11222	up
1,3-Diisopropylbenzene	MEDP0736	Benzene and substituted derivatives	Benzene and substituted derivatives	5.21601e-06	1.11193	up
4-Hydroxybenzyl alcohol	MEDN0739	Benzene and substituted derivatives	Benzene and substituted derivatives	0.00735703	1.11182	up
L-Fucose	MEDN0231	Carboxylic acids and derivatives	Sugars	5.09163e-06	1.77023	up
L-Rhamnose	MEDN0232	Carboxylic acids and derivatives	Sugars	5.09163e-06	1.77023	up
D-Mannose	MEDN0221	Carboxylic acids and derivatives	Sugars	0.00400993	6.09714	up
Dulcitol	MEDN0120	Carboxylic acids and derivatives	Sugar alcohols	0.00737145	2.77315	up
Myoinositol	MEDN0808	Carboxylic acids and derivatives	Sugar alcohols	0.00779626	2.32081	up
D-Sorbitol	MEDN0213	Carboxylic acids and derivatives	Sugar alcohols	0.0100699	1.85716	up
D-Mannitol	MEDP0218	Carboxylic acids and derivatives	Sugar alcohols	0.0222252	2.65121	up
2-Deoxyribose 1-Phosphate	MEDN0502	Carboxylic acids and derivatives	Phosphate sugars	0.0412365	1.04499	up
All-Trans-13,14-Dihydroretinol	MEDP0244	CoEnzyme and vitamins	CoEnzyme and vitamins	4.13141e-14	2.07674	up
Carnitine C4:0	MEDP1442	Fatty acyls	Acylcarnitines	2.56034e-14	2.06711	up
Carnitine C5:1	MEDP1441	Fatty acyls	Acylcarnitines	0.0304626	1.28497	up
MG(20:4)isomer	MEDP1455	Glycerolipids	Monoglyceride	1.59668e-18	2.47034	up
MG(20:5)isomer	MEDP1453	Glycerolipids	Monoglyceride	1.13856e-15	2.79542	up
MG(20:5)	MEDP1454	Glycerolipids	Monoglyceride	1.13856e-15	2.79542	up
MG(22:6)isomer	MEDP1449	Glycerolipids	Monoglyceride	1.67777e-11	2.45718	up
MG(22:6)	MEDP1450	Glycerolipids	Monoglyceride	1.67777e-11	2.45718	up
2-Linoleoyl Glycerol	MEDP1097	Glycerolipids	Monoglyceride	0.00347435	1.77091	up
LysoPC 22:6	MEDP1325	Glycerolipids	Lysophosphatidylcholine	3.08753e-12	1.37251	up
LysoPC 22:5 (2n isomer1)	MEDP1322	Glycerolipids	Lysophosphatidylcholine	0.000650672	1.26186	up
LysoPC 22:5 (2n isomer3)	MEDP1320	Glycerolipids	Lysophosphatidylcholine	0.00170321	1.2447	up
LysoPC 22:5 (2n isomer2)	MEDP1321	Glycerolipids	Lysophosphatidylcholine	0.00170321	1.2447	up
LysoPC 20:5	MEDP1335	Glycerolipids	Lysophosphatidylcholine	0.0295413	1.21697	up
2-Mercaptobenzothiazole	MEDP1251	Glycerolipids	Heterocyclic compounds	2.75572e-46	39.7066	up
Methyl Indole-3-Acetate	MEDP0277	Glycerolipids	Indole and Its derivatives	1.1613e-33	19.4328	up
Piperidone	MEDP1304	Glycerolipids	Heterocyclic compounds	2.70127e-09	1.55866	up
4-Pyridoxic Acid	MEDP0118	Glycerolipids	Pyridine and pyridine derivatives	0.0112889	12.7876	up
Pyridoxal	MEDP0898	Glycerolipids	Pyridine and pyridine derivatives	0.0147112	4.98511	up
Xanthosine	MEDN0533	Glycerolipids	Nucleotide and Its metabolites	3.44079e-07	1.84862	up
2-Hydroxy-6-Aminopurine	MEDN0142	Glycerolipids	Nucleotide and Its metabolites	2.44275e-05	1.64183	up
2'-Deoxycytidine 5'-Diphosphate	MEDP0888	Glycerolipids	Nucleotide and Its metabolites	0.00109499	1.40065	up
8-Azaguanine	MEDP1498	Glycerolipids	Nucleotide and Its metabolites	0.00764981	1.18008	up
Cytosine	MEDP0165	Glycerolipids	Nucleotide and Its metabolites	0.0223855	1.19836	up
2-Hydroxybutanoic Acid	MEDN0283	Glycerolipids	Organicacid and Its derivatives	1.88342e-55	2.41674	up
3-Carboxypropyltrimethylammonium	MEDP1132	Glycerolipids	Organicacid and Its derivatives	6.24516e-22	1.62138	up
4-Guanidinobutyric Acid	MEDP0296	Glycerolipids	Organicacid and Its derivatives	2.08043e-18	1.61185	up
3-Hydroxy-3-Methyl Butyric Acid	MEDN0290	Glycerolipids	Organicacid and Its derivatives	3.93669e-13	1.49744	up
SDMA	MEDP1488	Glycerolipids	Organicacid and Its derivatives	1.17852e-12	1.30451	up
2-Methyl-4-pentenoic Acid	MEDN1327	Glycerolipids	Organicacid and Its derivatives	5.28192e-12	124.525	up
L-2-Aminobutyric acid	MEDP1496	Glycerolipids	Organicacid and Its derivatives	7.86123e-10	1.26636	up
Malonicacid	MEDN0333	Glycerolipids	Organicacid and Its derivatives	1.69575e-05	1.91809	up
3-Hydroxybutyrate	MEDN0292	Glycerolipids	Organicacid and Its derivatives	1.93888e-05	1.92149	up
N1-Acetylspermine	MEDP0576	Glycerolipids	Organicacid and Its derivatives	0.00068328	1.38899	up
2-Hydroxy-2-methylbutyric acid	MEDN1320	Glycerolipids	Organicacid and Its derivatives	0.00303021	1.23098	up
Phosphoenolpyruvate	MEDN1005	Glycerolipids	Phosphoric acids	0.0190981	1.48589	up
2-Methylglutaric Acid	MEDN1326	Glycerolipids	Organicacid and Its derivatives	0.0313184	1.29649	up
Hordenine	MEDP0431	Glycerolipids	Others	5.69994e-14	1.15713	up
Kojibiose	MEDP1076	Glycerolipids	Others	0.000351056	1.37783	up
D-positive Turanose	MEDP1123	Glycerolipids	Others	0.000351056	1.37783	up
19(S)-HETE [19S-hydroxy-5Z,8Z,11Z,14Z-eicosatetraenoic acid]	MEDN0774	Glycerolipids	Oxidized lipids	2.84076e-13	2.55923	up
20-HETE [20-hydroxy-5Z,8Z,11Z,14Z-eicosatetraenoic acid]	MEDN0775	Glycerolipids	Oxidized lipids	2.84076e-13	2.55923	up
5-iPF2α-VI [(8β)-5,9α,11α-trihydroxy-prosta-6E,14Z-dien-1-oic acid]	MEDN0780	Glycerolipids	Oxidized lipids	1.68517e-10	4.82132	up
Biliverdin	MEDP1045	Glycerolipids	Pigments	0.0347456	1.14101	up
Pregnanetriol	MEDP1298	Glycerolipids	Alcohols	1.28431e-51	0.418741	down
5-Methoxytryptamine	MEDP1476	Glycerolipids	Amines	1.35685e-17	0.814451	down
δ-Valerolactam	MEDP0541	Glycerolipids	Amines	1.54513e-11	0.305246	down
Cyclohexylamine	MEDP0672	Glycerolipids	Amines	8.09429e-09	0.403579	down
Palmitoyl N-isopropylamide	MEDP1067	Glycerolipids	Amines	1.07618e-05	0.765602	down
Butylamine	MEDP0677	Glycerolipids	Amines	1.65158e-05	0.793989	down
Trimethylamine N-Oxide	MEDP0084	Glycerolipids	Amines	0.00014613	0.413691	down
1-Aminopropan-2-ol	MEDP0831	Glycerolipids	Alcohols	0.00014613	0.413691	down
Coniferol	MEDP1237	Glycerolipids	Alcohols	0.000198939	0.672169	down
2-Undecanone	MEDP0781	Glycerolipids	Ketones	2.71234e-33	0.45215	down
Undecanal	MEDP0784	Glycerolipids	Aldehydes	2.76899e-31	0.46135	down
(1R, 6S) -6-amino-5-oxocyclohexyl-2-ene-1-carboxylic acid ester	MEDP1203	Glycerolipids	Esters	7.1657e-12	0.709795	down
Di-n-propyl phthalate	MEDP1235	Glycerolipids	Esters	1.65377e-10	0.653577	down
Thioacetic acid-S-methyl ester	MEDP1062	Glycerolipids	Esters	1.67746e-07	0.891991	down
Aldosterone	MEDP1118	Glycerolipids	Ketones	1.09549e-05	0.737045	down
Marmesin	MEDN0560	Glycerolipids	Esters	2.11762e-05	0.63413	down
(4Z, 7Z, 10Z, 13Z, 16Z, 19Z) -Eicosahexaenoate	MEDP1274	Glycerolipids	Esters	6.79126e-05	0.160618	down
N-Phenylacetylglycine	MEDN0061	Glycerolipids	Amino acid derivatives	1.52906e-105	0.157657	down
N-(2-Methylbenzoyl)glycine	MEDN0720	Glycerolipids	Amino acid derivatives	1.52906e-105	0.157657	down
Gamma-Glu-Leu	MEDN0662	Glycerolipids	Small Peptide	3.71657e-81	0.088716	down
Glycyl-DL-phenylalanine	MEDP0859	Glycerolipids	Amino acid derivatives	1.56444e-78	0.205237	down
Glycyl-L-phenylalanine	MEDN1029	Glycerolipids	Amino acid derivatives	2.12707e-72	0.199922	down
Glutathione	MEDP1088	Glycerolipids	Small Peptide	3.16463e-65	0.361991	down
L-Arginine	MEDN0007	Glycerolipids	Amino acids	5.32918e-65	0.511341	down
L-Histidine	MEDN0012	Glycerolipids	Amino acids	3.1439e-55	0.648029	down
L-Citrulline	MEDN0010	Glycerolipids	Amino acids	3.87083e-55	0.477328	down
Threoninyl-Phenylalanine	MEDP1022	Glycerolipids	Small Peptide	4.82717e-52	0.178062	down
3-(pyrazol-1-yl) -L-alanine	MEDN1246	Glycerolipids	Amino acid derivatives	3.60033e-47	0.661022	down
Acetyl Tryptophan	MEDN0501	Glycerolipids	Amino acid derivatives	3.63898e-36	0.369124	down
Xanthurenic Acid	MEDP0426	Glycerolipids	Amino acid derivatives	5.2542e-35	0.498883	down
L-Valyl-L-phenylalanine	MEDP1025	Glycerolipids	Amino acid derivatives	7.49915e-35	0.0967311	down
L-Proline	MEDP0022	Glycerolipids	Amino acids	6.6279e-34	0.611713	down
O-Phospho-L-Serine	MEDN0065	Glycerolipids	Amino acid derivatives	2.79147e-31	0.599428	down
(5-L-Glutamyl)-L-Amino Acid	MEDP0028	Glycerolipids	Small Peptide	1.28791e-30	0.239296	down
L-Cysteine	MEDN0045	Glycerolipids	Amino acids	7.37616e-26	0.347387	down
N-Acetylphenylalanine	MEDN0075	Glycerolipids	Amino acid derivatives	3.4272e-19	0.653744	down
Phe-Asn	MEDP1507	Glycerolipids	Small Peptide	8.57655e-18	0.422253	down
Kynurenic Acid	MEDP0319	Glycerolipids	Amino acid derivatives	1.18141e-17	0.825727	down
Phe-Phe	MEDP0078	Glycerolipids	Small Peptide	2.71829e-15	0.536289	down
4-Hydroxyhippurate	MEDP1020	Glycerolipids	Amino acid derivatives	2.65506e-14	0.28611	down
Glutamine	MEDN1171	Glycerolipids	Amino acids	2.32375e-13	0.678518	down
Nα-Acetyl-L-Arginine	MEDN0063	Glycerolipids	Amino acid derivatives	2.20521e-11	0.651396	down
N-Propionylglycine	MEDN0062	Glycerolipids	Amino acids	1.19267e-10	0.855015	down
L-Isoisoleucine	MEDN1060	Glycerolipids	Amino acids	2.79456e-10	0.857242	down
L-Tryptophan	MEDN0019	Glycerolipids	Amino acids	3.21682e-10	0.790603	down
6-Aminocaproic Acid	MEDP0298	Glycerolipids	Amino acid derivatives	4.76051e-10	0.862278	down
3-Hydroxyhippuric Acid	MEDP0379	Glycerolipids	Amino acid derivatives	5.76975e-10	0.310053	down
Trans-4-Hydroxy-L-Proline	MEDP0083	Glycerolipids	Amino acid derivatives	7.04662e-09	0.637516	down
L-Tyrosine	MEDN0006	Glycerolipids	Amino acids	1.94002e-07	0.8964	down
Phe-Val	MEDP1512	Glycerolipids	Small Peptide	2.37127e-07	0.869845	down
L-Isoleucine	MEDP1144	Glycerolipids	Amino acids	2.67874e-07	0.878701	down
Methylcysteine	MEDP0685	Glycerolipids	Amino acids	6.33586e-07	0.899509	down
N-Acetyl-L-Leucine	MEDN0056	Glycerolipids	Amino acid derivatives	8.20082e-07	0.815728	down
Mycosporine glycine	MEDP1360	Glycerolipids	Amino acid derivatives	3.19651e-06	0.831903	down
L-Lysine	MEDP0011	Glycerolipids	Amino acids	2.20107e-05	0.894804	down
(2S, 3S) -3-methylphenylalanine	MEDP1307	Glycerolipids	Amino acid derivatives	0.000103222	0.749638	down
L-Threonine	MEDN0005	Glycerolipids	Amino acids	0.000397033	0.852911	down
L-Ornithine	MEDP0012	Glycerolipids	Amino acids	0.00148888	0.87225	down
D-Homocysteine	MEDP0002	Glycerolipids	Amino acids	0.0023231	0.911393	down
5-Methoxytryptophan	MEDN0606	Glycerolipids	Amino acid derivatives	0.00456473	0.894264	down
Phenylacetyl-L-Glutamine	MEDP0077	Glycerolipids	Amino acid derivatives	0.018603	0.753381	down
S-(5-Adenosy)-L-Homocysteine	MEDN0068	Glycerolipids	Amino acid derivatives	0.0246961	0.896473	down
Kinurenine	MEDN0322	Glycerolipids	Amino acid derivatives	0.0279233	0.904007	down
4-Hydroxybenzaldehyde	MEDN0410	Glycerolipids	Benzene and substituted derivatives	1.63155e-79	0.480792	down
DL-3,4-Dihydroxyphenyl glycol	MEDN0541	Glycerolipids	Benzene and substituted derivatives	8.10068e-34	0.472037	down
Multifidol	MEDN1183	Glycerolipids	Phenolics	1.92989e-28	0.536504	down
2-hydroxy-2-(4-hydroxy-3-methoxyphenyl)acetic acid	MEDN0661	Glycerolipids	Phenolic acids	1.35986e-20	0.642617	down
Salicylaldehyde	MEDP1032	Glycerolipids	Benzene and substituted derivatives	1.73225e-17	0.173573	down
2-(Formylamino)Benzoic Acid	MEDN0415	Glycerolipids	Phenolic acids	2.1151e-17	0.426376	down
Styrene	MEDP1209	Glycerolipids	Benzene and substituted derivatives	2.78171e-17	0.18581	down
Formononetin	MEDN0625	Glycerolipids	Benzene and substituted derivatives	2.6569e-12	0.641704	down
3-(4-Hydroxyphenyl)-Propionic Acid	MEDN1017	Glycerolipids	Phenolic acids	3.9212e-12	0.0657839	down
Dopaquinone	MEDP1234	Glycerolipids	Benzene and substituted derivatives	9.99727e-11	0.387138	down
Phenyl acetate	MEDN1050	Glycerolipids	Benzene and substituted derivatives	3.44333e-08	0.789118	down
P-Coumaric Acid	MEDP0101	Glycerolipids	Phenolic acids	2.45911e-06	0.906383	down
2-Hydroxycinnamic acid	MEDP0507	Glycerolipids	Phenolic acids	2.45911e-06	0.906383	down
4-Hydroxybenzoic Acid	MEDN1167	Glycerolipids	Phenolic acids	8.13948e-05	0.942231	down
1,2-epoxy-3-(p-nitrophenoxy) propane	MEDN1191	Glycerolipids	Benzene and substituted derivatives	0.000244639	0.0065976	down
2-Hydroxy HippuricAcid	MEDN0623	Glycerolipids	Phenolic acids	0.000278383	0.00624802	down
2 ', 6'-Dihydroxy-4'-methoxyacetophenone	MEDP1147	Glycerolipids	Benzene and substituted derivatives	0.0478991	0.856573	down
Lithocholic acid	MEDP1106	Glycerolipids	Bile acids	9.23527e-19	0.174114	down
Hyodeoxycholic acid	MEDN0109	Glycerolipids	Bile acids	1.38689e-16	0.192063	down
Orthocholic acid	MEDN1141	Glycerolipids	Bile acids	2.06956e-10	0.203188	down
23-deoxydeoxycholic acid	MEDN1121	Glycerolipids	Bile acids	4.20735e-10	0.32445	down
7-ketolithocholic acid	MEDN1104	Glycerolipids	Bile acids	1.42741e-09	0.207419	down
12-ketolithocholic acid	MEDN1113	Glycerolipids	Bile acids	1.42741e-09	0.207419	down
Glycoursodeoxycholic Acid	MEDN0110	Glycerolipids	Bile acids	9.00689e-08	0.370165	down
Gamma-Mercholic Acid	MEDN1126	Glycerolipids	Bile acids	1.16651e-07	0.152241	down
Glycohyodeoxycholic acid	MEDN1329	Glycerolipids	Bile acids	3.60191e-07	0.375731	down
Glycine deoxycholic acid	MEDN1061	Glycerolipids	Bile acids	1.60131e-05	0.329038	down
Alpha-Mercholic Acid	MEDN1077	Glycerolipids	Bile acids	2.40425e-05	0.355023	down
Glycochenodeoxycholic Acid	MEDN0113	Glycerolipids	Bile acids	5.52459e-05	0.483284	down
7,12-diketocholic acid	MEDP1117	Glycerolipids	Bile acids	0.000348525	0.657666	down
Taurodeoxycholic acid	MEDN1059	Glycerolipids	Bile acids	0.00519872	0.572484	down
2,4-diacetamino-2,4,6-triphenoxy-D-mannopyranose	MEDP1246	Glycerolipids	Sugar derivatives	7.1026e-28	0.418367	down
N-Acetyl-D-Glucosamine	MEDP0232	Glycerolipids	Sugar derivatives	3.50422e-06	0.830089	down
4-Hydroxyretinoic Acid	MEDP0394	Glycerolipids	CoEnzyme and vitamins	4.50123e-69	0.0157614	down
11-Cis-Retinol	MEDP0408	Glycerolipids	CoEnzyme and vitamins	5.6916e-33	0.530375	down
Nicotinic Acid	MEDP0246	Glycerolipids	CoEnzyme and vitamins	1.23464e-10	0.87831	down
Nicotinamide	MEDP0242	Glycerolipids	CoEnzyme and vitamins	4.557e-08	0.53629	down
Trigonelline	MEDP0251	Glycerolipids	CoEnzyme and vitamins	4.53832e-06	0.564672	down
Pantothenate	MEDN0245	Glycerolipids	CoEnzyme and vitamins	0.00439325	0.862008	down
Punicic Acid	MEDP0429	Glycerolipids	Free fatty acids	3.38438e-113	0.0173148	down
16-Hydroxyhexadecanoic acid	MEDN1112	Glycerolipids	Free fatty acids	2.60475e-33	0.299245	down
Carnitine C14:2 Isomer 1	MEDP1521	Glycerolipids	Acylcarnitines	6.34165e-33	0.435099	down
Dodecylcarnitine	MEDP1084	Glycerolipids	Acylcarnitines	1.20306e-29	0.373482	down
Tetradecanedioic acid	MEDN0604	Glycerolipids	Free fatty acids	3.58118e-28	0.163261	down
Carnitine C8-OH	MEDP1422	Glycerolipids	Acylcarnitines	1.62687e-26	0.481243	down
Hexadecanedioic acid	MEDN0658	Glycerolipids	Free fatty acids	1.86598e-26	0.271714	down
Carnitine C10:0	MEDP1419	Glycerolipids	Acylcarnitines	1.59606e-24	0.363461	down
Decanoyl L-Carnitine	MEDP1102	Glycerolipids	Acylcarnitines	1.83555e-24	0.360733	down
Carnitine C14-OH	MEDP1401	Glycerolipids	Acylcarnitines	2.51969e-24	0.554486	down
Carnitine C10:0 Isomer1	MEDP1518	Glycerolipids	Acylcarnitines	3.96846e-24	0.359056	down
Carnitine C16:2-OH	MEDP1526	Glycerolipids	Acylcarnitines	5.5913e-22	0.592286	down
Carnitine C13:1	MEDP1412	Glycerolipids	Acylcarnitines	6.2335e-22	0.377285	down
Carnitine C11:1	MEDP1418	Glycerolipids	Acylcarnitines	4.41946e-19	0.497661	down
Carnitine C8:0	MEDP1427	Glycerolipids	Acylcarnitines	1.10577e-18	0.428096	down
Carnitine C10:1	MEDP1517	Glycerolipids	Acylcarnitines	1.62561e-18	0.430197	down
Carnitine C14:0	MEDP1405	Glycerolipids	Acylcarnitines	3.52148e-18	0.60127	down
Carnitine C12:1	MEDP1414	Glycerolipids	Acylcarnitines	3.53072e-18	0.528138	down
Carnitine C10:1 Isomer1	MEDP1516	Glycerolipids	Acylcarnitines	3.60164e-18	0.445022	down
Carnitine C11:0	MEDP1416	Glycerolipids	Acylcarnitines	5.26924e-18	0.253403	down
Carnitine C9:1	MEDP1513	Glycerolipids	Acylcarnitines	5.59905e-18	0.378643	down
Carnitine C14:1	MEDP1406	Glycerolipids	Acylcarnitines	2.71639e-17	0.520299	down
Carnitine C14:2	MEDP1407	Glycerolipids	Acylcarnitines	2.36332e-14	0.56042	down
Carnitine C14:3	MEDP1408	Glycerolipids	Acylcarnitines	1.34324e-12	0.55944	down
Carnitine C14:2-OH	MEDP1404	Glycerolipids	Acylcarnitines	1.49974e-12	0.636062	down
Carnitine C16:2	MEDP1399	Glycerolipids	Acylcarnitines	4.14167e-12	0.606695	down
Carnitine C16:2 Isomer1	MEDP1524	Glycerolipids	Acylcarnitines	1.52001e-11	0.606984	down
Carnitine C9:0	MEDP1424	Glycerolipids	Acylcarnitines	5.55868e-11	0.322845	down
Carnitine C10:1-OH	MEDP1417	Glycerolipids	Acylcarnitines	1.48055e-10	0.307823	down
Carnitine C18:4	MEDP1393	Glycerolipids	Acylcarnitines	3.61886e-10	0.68017	down
Carnitine C15:1	MEDP1403	Glycerolipids	Acylcarnitines	1.48579e-09	0.553158	down
Carnitine ph-C1	MEDP1433	Glycerolipids	Acylcarnitines	2.26384e-09	0.418726	down
Carnitine C16:0	MEDP1397	Glycerolipids	Acylcarnitines	3.25911e-09	0.756966	down
Carnitine C9:0 Isomer1	MEDP1514	Glycerolipids	Acylcarnitines	8.52914e-09	0.34793	down
Carnitine C16:3	MEDP1400	Glycerolipids	Acylcarnitines	9.73235e-09	0.614647	down
Docosaenoic acid	MEDP1458	Glycerolipids	Free fatty acids	1.64676e-08	0.55567	down
Carnitine C7:1	MEDP1432	Glycerolipids	Acylcarnitines	1.02186e-07	0.458148	down
Carnitine C15	MEDP1523	Glycerolipids	Acylcarnitines	1.17839e-07	0.737838	down
Carnitine C4:DC	MEDP1434	Glycerolipids	Acylcarnitines	2.91562e-07	0.753397	down
Carnitine C13:0 Isomer1	MEDP1520	Glycerolipids	Acylcarnitines	4.67858e-07	0.373627	down
Carnitine C13:0	MEDP1411	Glycerolipids	Acylcarnitines	6.67005e-07	0.361703	down
Carnitine C15:1:DC	MEDP1396	Glycerolipids	Acylcarnitines	1.02107e-06	0.398867	down
Carnitine C7:1Isomer1	MEDP1431	Glycerolipids	Acylcarnitines	2.08215e-06	0.439204	down
Palmitoleic Acid(C16:1)	MEDN0380	Glycerolipids	Free fatty acids	2.77076e-06	0.857417	down
Carnitine C18:2-OH	MEDP1386	Glycerolipids	Acylcarnitines	3.15665e-06	0.735108	down
Carnitine C18:1 Isomer1	MEDP1528	Glycerolipids	Acylcarnitines	1.91059e-05	0.81834	down
Carnitine C15:DC	MEDP1394	Glycerolipids	Acylcarnitines	2.02281e-05	0.788095	down
Carnitine C18:1-OH	MEDP1529	Glycerolipids	Acylcarnitines	2.56193e-05	0.763416	down
Carnitine C7:0	MEDP1430	Glycerolipids	Acylcarnitines	2.744e-05	0.394548	down
Carnitine C19	MEDP1530	Glycerolipids	Acylcarnitines	7.18099e-05	0.776861	down
Carnitine C18:2	MEDP1391	Glycerolipids	Acylcarnitines	0.000142604	0.821891	down
Carnitine C18:1	MEDP1390	Glycerolipids	Acylcarnitines	0.000315734	0.843115	down
9,12-octadecadienoic acid	MEDN1069	Glycerolipids	Free fatty acids	0.000636929	0.744504	down
Carnitine C18:3	MEDP1392	Glycerolipids	Acylcarnitines	0.00196467	0.842077	down
Stearidonic Acid	MEDP0585	Glycerolipids	Free fatty acids	0.00654206	0.782206	down
Carnitine C8:1	MEDP1428	Glycerolipids	Acylcarnitines	0.0190096	0.851038	down
MG (18: 2 (9Z, 12Z) / 0: 0/0: 0) [rac]	MEDP1087	Glycerolipids	Monoglyceride	3.97609e-51	0.418358	down
Hemolytic PAF C-18	MEDP1146	Glycerophospholipids	Lysophosphatidylcholine	2.74437e-69	0.243946	down
2-O-ethyl PAF C-16	MEDP1165	Glycerophospholipids	Lysophosphatidylcholine	2.74437e-69	0.243946	down
LysoPC 18:2(2n isomer1)	MEDP1341	Glycerophospholipids	Lysophosphatidylcholine	1.04029e-40	0.656652	down
Lysopc 18:2	MEDP0346	Glycerophospholipids	Lysophosphatidylcholine	9.99627e-38	0.652934	down
Lysope 18:2 (2N Isomer)	MEDP0495	Glycerophospholipids	Lysophosphatidylethanolamine	9.99627e-38	0.652934	down
Lysopc 14:0	MEDP0336	Glycerophospholipids	Lysophosphatidylcholine	9.77774e-36	0.467887	down
PysoPE 18:2	MEDN1282	Glycerophospholipids	Lysophosphatidylethanolamine	2.37059e-35	0.485951	down
LysoPC 18:0(2n isomer)	MEDP1337	Glycerophospholipids	Lysophosphatidylcholine	2.45397e-35	0.703453	down
Lysopc 18:0	MEDP0342	Glycerophospholipids	Lysophosphatidylcholine	5.90354e-35	0.70755	down
PAF C-16	MEDP0537	Glycerophospholipids	Lysophosphatidylcholine	5.90354e-35	0.70755	down
2-O-methyl PAF C-16	MEDP1221	Glycerophospholipids	Lysophosphatidylcholine	1.02089e-32	0.78963	down
Lysopc 16:0	MEDP0338	Glycerophospholipids	Lysophosphatidylcholine	7.25341e-31	0.795243	down
LysoPC 16:0(2n isomer)	MEDP1346	Glycerophospholipids	Lysophosphatidylcholine	1.83743e-30	0.800853	down
Lysopa 16:0	MEDN0372	Glycerophospholipids	Lysophosphatidylcholine	1.33545e-29	0.748157	down
Lysopc 17:0	MEDP0434	Glycerophospholipids	Lysophosphatidylcholine	5.20851e-28	0.61328	down
PysoPE 20:3(2n isomer1)	MEDN1273	Glycerophospholipids	Lysophosphatidylethanolamine	3.40192e-25	0.459187	down
PysoPE 20:3	MEDN1274	Glycerophospholipids	Lysophosphatidylethanolamine	3.40192e-25	0.459187	down
Lysope 16:0	MEDN0366	Glycerophospholipids	Lysophosphatidylethanolamine	1.20926e-24	0.550908	down
PysoPE 16:0(2n isomer)	MEDN1285	Glycerophospholipids	Lysophosphatidylethanolamine	1.20926e-24	0.550908	down
Lysopa 18:0	MEDN0370	Glycerophospholipids	Lysophosphatidylcholine	9.13162e-24	0.661803	down
LysoPC 16:1(2n isomer)	MEDP1348	Glycerophospholipids	Lysophosphatidylcholine	1.62848e-22	0.625084	down
1,2-dioctanoyl PC	MEDP1068	Glycerophospholipids	Phosphatidylcholine	1.70913e-22	0.644296	down
LysoPC 20:1(2n isomer)	MEDP1326	Glycerophospholipids	Lysophosphatidylcholine	3.25457e-22	0.597186	down
PysoPE 22:4(2n isomer1)	MEDN1264	Glycerophospholipids	Lysophosphatidylethanolamine	6.26285e-22	0.520214	down
PysoPE 22:4	MEDN1265	Glycerophospholipids	Lysophosphatidylethanolamine	6.26285e-22	0.520214	down
PysoPE 20:4(2n isomer1)	MEDN1276	Glycerophospholipids	Lysophosphatidylethanolamine	7.28424e-22	0.618335	down
Lysopg 18:1	MEDN0360	Glycerophospholipids	Lysophosphatidylglycerol	1.34638e-21	0.72351	down
Lysopc 16:1	MEDP0340	Glycerophospholipids	Lysophosphatidylcholine	3.15808e-21	0.628884	down
Lysopc 20:1	MEDP0350	Glycerophospholipids	Lysophosphatidylcholine	3.58887e-21	0.594631	down
LysoPC 18:1(2n isomer)	MEDP1339	Glycerophospholipids	Lysophosphatidylcholine	2.66985e-19	0.755004	down
Lysopc 20:2	MEDP0352	Glycerophospholipids	Lysophosphatidylcholine	3.24406e-19	0.682611	down
Lysopc 18:3	MEDP0498	Glycerophospholipids	Lysophosphatidylcholine	3.62362e-19	0.87958	down
Lysopc 18:1	MEDP0344	Glycerophospholipids	Lysophosphatidylcholine	4.54708e-19	0.74937	down
PysoPE 16:1	MEDN1287	Glycerophospholipids	Lysophosphatidylethanolamine	5.83742e-19	0.425194	down
Lysope 18:0	MEDN0364	Glycerophospholipids	Lysophosphatidylethanolamine	4.59286e-18	0.638	down
PysoPE 18:0(2n isomer)	MEDN1279	Glycerophospholipids	Lysophosphatidylethanolamine	4.59286e-18	0.638	down
LysoPC 20:2(2n isomer2)	MEDP1328	Glycerophospholipids	Lysophosphatidylcholine	5.71344e-18	0.688836	down
LysoPC 20:2(2n isomer1)	MEDP1330	Glycerophospholipids	Lysophosphatidylcholine	5.71344e-18	0.688836	down
LysoPE(16:1(9Z)/0:0)	MEDP0638	Glycerophospholipids	Lysophosphatidylethanolamine	6.05288e-18	0.459642	down
Lysopc 15:0	MEDP0494	Glycerophospholipids	Lysophosphatidylcholine	2.31136e-17	0.635074	down
Lysope 14:0	MEDN0368	Glycerophospholipids	Lysophosphatidylethanolamine	3.77217e-13	0.502349	down
PysoPE 20:2(2n isomer1)	MEDN1271	Glycerophospholipids	Lysophosphatidylethanolamine	2.29882e-11	0.69196	down
PysoPE 20:2	MEDN1272	Glycerophospholipids	Lysophosphatidylethanolamine	2.29882e-11	0.69196	down
1,2-dodecanoyl PC	MEDP1096	Glycerophospholipids	Phosphatidylcholine	1.62417e-10	0.704994	down
Lysops 22:6	MEDN0356	Glycerophospholipids	Lysophosphatidylserine	5.71911e-10	0.758891	down
LysoPC 20:3(2n isomer)	MEDP1331	Glycerophospholipids	Lysophosphatidylcholine	6.94422e-09	0.725591	down
LysoPC 20:3	MEDP1332	Glycerophospholipids	Lysophosphatidylcholine	6.94422e-09	0.725591	down
LysoPC 22:4 (2n isomer1)	MEDP1318	Glycerophospholipids	Lysophosphatidylcholine	0.000337024	0.832266	down
LysoPC 22:4	MEDP1319	Glycerophospholipids	Lysophosphatidylcholine	0.000337024	0.832266	down
PysoPE 20:5(2n isomer1)	MEDN1277	Glycerophospholipids	Lysophosphatidylethanolamine	0.0048627	0.777967	down
PysoPE 20:5	MEDN1278	Glycerophospholipids	Lysophosphatidylethanolamine	0.0048627	0.777967	down
PysoPE 18:3	MEDN1284	Glycerophospholipids	Lysophosphatidylethanolamine	0.00537055	0.83473	down
PysoPE 18:3(2n isomer)	MEDN1283	Glycerophospholipids	Lysophosphatidylethanolamine	0.00741723	0.840317	down
Indole-5-carboxylic acid	MEDP1063	Heterocyclic compounds	Indole and Its derivatives	3.00901e-47	0.483195	down
Hydroxyquinoline	MEDP1060	Heterocyclic compounds	Heterocyclic compounds	1.6221e-23	0.813465	down
Indole-3-Acetic Acid	MEDP0275	Heterocyclic compounds	Indole and Its derivatives	2.73864e-21	0.786847	down
5-Hydroxyindole-3-Acetic Acid	MEDP0272	Heterocyclic compounds	Indole and Its derivatives	3.22781e-21	0.338502	down
5,6-Dimethylbenzimidazole	MEDN1022	Heterocyclic compounds	Heterocyclic compounds	2.59149e-19	0.806061	down
Indoleacetaldehyde	MEDN0656	Heterocyclic compounds	Indole and Its derivatives	2.42928e-18	0.833941	down
Indole	MEDP0453	Heterocyclic compounds	Indole and Its derivatives	3.82522e-16	0.850966	down
1-acetylindole	MEDP1127	Heterocyclic compounds	Indole and Its derivatives	1.89186e-15	0.836362	down
6-hydroxy-3-succinylpyridine	MEDN1208	Heterocyclic compounds	Heterocyclic compounds	2.65506e-14	0.28611	down
Indole-3-carboxylic acid	MEDN1150	Heterocyclic compounds	Indole and Its derivatives	8.45458e-10	0.833796	down
Indole-4-carboxaldehyde	MEDN1039	Heterocyclic compounds	Indole and Its derivatives	1.34569e-08	0.650632	down
Isoquinoline	MEDP0454	Heterocyclic compounds	Heterocyclic compounds	1.24007e-06	0.667588	down
2,4-Dihydroxypteridine	MEDP0883	Heterocyclic compounds	Pteridines and derivatives	1.39983e-06	0.899252	down
Indole-3-Carboxaldehyde	MEDN0266	Heterocyclic compounds	Indole and Its derivatives	4.27293e-06	0.697159	down
Trans-3-Hydroxycotinine	MEDP0364	Heterocyclic compounds	Heterocyclic compounds	4.33184e-06	0.0181852	down
7,8-Dimethylalloxazine	MEDN0846	Heterocyclic compounds	Heterocyclic compounds	2.47811e-05	0.717355	down
2-(Methylthio)benzothiazole	MEDP0811	Heterocyclic compounds	Heterocyclic compounds	0.00103875	0.934769	down
3-Indolepropionic Acid	MEDN0261	Heterocyclic compounds	Indole and Its derivatives	0.00192086	0.270562	down
Testosterone	MEDP1188	Hormones and hormone related compunds	Hormones and hormone related compunds	6.49526e-67	0.130941	down
3,3',5-Triiodo-L-Thyronine	MEDP0184	Hormones and hormone related compunds	Hormones and hormone related compunds	5.7922e-65	0.501936	down
20,26-dihydroxyecdysone	MEDP1272	Hormones and hormone related compunds	Hormones and hormone related compunds	2.59003e-29	0.807601	down
Cholesterol	MEDP0428	Hormones and hormone related compunds	Hormones and hormone related compunds	1.32078e-21	0.529876	down
16-Dehydroprogesterone	MEDP1500	Hormones and hormone related compunds	Hormones and hormone related compunds	1.34447e-16	0.644161	down
7-ketodeoxycholic acid	MEDN0824	Hormones and hormone related compunds	Hormones and hormone related compunds	0.0188315	0.360798	down
N6-methyladenosine	MEDP1493	Nucleotide And Its metabolites	Nucleotide and Its metabolites	4.98663e-67	0.343456	down
2-Aminomethylpyrimidine (hydrochloride)	MEDP1100	Nucleotide And Its metabolites	Nucleotide and Its metabolites	4.37451e-56	0.625199	down
Uracil	MEDP0178	Nucleotide And Its metabolites	Nucleotide and Its metabolites	2.19614e-14	0.770909	down
Adenine	MEDP0159	Nucleotide And Its metabolites	Nucleotide and Its metabolites	7.20601e-10	0.884707	down
5-Methyluridine	MEDN0148	Nucleotide And Its metabolites	Nucleotide and Its metabolites	2.2228e-08	0.8746	down
6-O-methylguanine	MEDP1073	Nucleotide And Its metabolites	Nucleotide and Its metabolites	0.000287743	0.895497	down
1-Methylxanthine	MEDN0139	Nucleotide And Its metabolites	Nucleotide and Its metabolites	0.000473919	0.34302	down
7-Methylguanine	MEDN1012	Nucleotide And Its metabolites	Nucleotide and Its metabolites	0.0137795	0.898549	down
1-Methylguanine	MEDN0540	Nucleotide And Its metabolites	Nucleotide and Its metabolites	0.0337141	0.940661	down
Pimelic acid	MEDN0530	Organic acid And Its derivatives	Organicacid and Its derivatives	1.64419e-65	0.223017	down
2-Methylsuccinic Acid	MEDN0285	Organic acid And Its derivatives	Organicacid and Its derivatives	4.97738e-53	0.234735	down
Glutaric Acid	MEDN0314	Organic acid And Its derivatives	Organicacid and Its derivatives	4.97738e-53	0.234735	down
Ethylmalonate	MEDN0413	Organic acid And Its derivatives	Organicacid and Its derivatives	4.97738e-53	0.234735	down
N-acetylornithine	MEDN0827	Organic acid And Its derivatives	Organicacid and Its derivatives	1.45832e-48	0.541212	down
Asp-Phe methyl ester	MEDP0583	Organic acid And Its derivatives	Organicacid and Its derivatives	3.02033e-45	0.488465	down
Azelaic Acid	MEDP0301	Organic acid And Its derivatives	Organicacid and Its derivatives	1.06652e-32	0.454351	down
Maleic Acid	MEDP0325	Organic acid And Its derivatives	Organicacid and Its derivatives	4.46967e-31	0.627866	down
3-Methylcrotonyl Glycine	MEDN0294	Organic acid And Its derivatives	Organicacid and Its derivatives	1.58996e-29	0.452374	down
Methanesulfonic acid	MEDN0741	Organic acid And Its derivatives	Sulfonic acids	7.4569e-21	0.506618	down
DL-Pipecolic Acid	MEDP0395	Organic acid And Its derivatives	Organicacid and Its derivatives	2.54422e-20	0.615031	down
Caffeic Acid	MEDN0301	Organic acid And Its derivatives	Organicacid and Its derivatives	8.59044e-20	0.16021	down
Hippuric Acid	MEDN0317	Organic acid And Its derivatives	Organicacid and Its derivatives	3.78317e-18	0.155576	down
tryptophan betaine	MEDP0874	Organic acid And Its derivatives	Organicacid and Its derivatives	2.06661e-16	0.279186	down
3-(3-Hydroxyphenyl)Propionate Acid	MEDN0406	Organic acid And Its derivatives	Organicacid and Its derivatives	3.9212e-12	0.0657839	down
L-Homoserine	MEDP0322	Organic acid And Its derivatives	Organicacid and Its derivatives	7.33274e-09	0.795902	down
1,11-undecylic acid	MEDN1110	Organic acid And Its derivatives	Organicacid and Its derivatives	1.63844e-08	0.579166	down
Hydrocinnamic Acid	MEDN0320	Organic acid And Its derivatives	Organicacid and Its derivatives	1.97359e-06	0.233828	down
5-Aminolevulinate	MEDP0457	Organic acid And Its derivatives	Organicacid and Its derivatives	2.17922e-06	0.877743	down
trans-3-Indoleacrylic acid	MEDP0509	Organic acid And Its derivatives	Organicacid and Its derivatives	8.43208e-06	0.302407	down
Subericacid	MEDN0344	Organic acid And Its derivatives	Organicacid and Its derivatives	5.33735e-05	0.593419	down
Oxaloacetic acid	MEDN0704	Organic acid And Its derivatives	Organicacid and Its derivatives	0.00119762	0.838754	down
2-Aminoethanesulfonic Acid	MEDN0280	Organic acid And Its derivatives	Sulfonic acids	0.00379977	0.899181	down
2,6-Diaminooimelic Acid	MEDN0278	Organic acid And Its derivatives	Organicacid and Its derivatives	0.00661502	0.839907	down
Succinic Acid	MEDN0201	Organic acid And Its derivatives	Organicacid and Its derivatives	0.010333	0.798805	down
Methylmalonic Acid	MEDN0335	Organic acid And Its derivatives	Organicacid and Its derivatives	0.010333	0.798805	down
Butenoyl PAF	MEDP1171	Others	Others	5.68773e-21	0.599803	down
10-deoxyformamycin	MEDP1273	Others	Others	1.27139e-16	0.659617	down
8,8a-deoxy oleane	MEDP1201	Others	Others	5.65338e-07	0.155151	down
8-Epidermal glycoside	MEDN1179	Others	Others	0.000458364	0.83684	down
(±)5-HETE [(±)5-hydroxy-6E,8Z,11Z,14Z-eicosatetraenoic acid]	MEDN0760	Oxidized lipids	Oxidized lipids	5.88204e-151	0.0172081	down
(±)9-HETE [(±)-9-hydroxy-5Z,7E,11Z,14Z-eicosatetraenoic acid]	MEDN0763	Oxidized lipids	Oxidized lipids	5.88204e-151	0.0172081	down
13(R)-HODE	MEDN1035	Oxidized lipids	Oxidized lipids	3.28611e-108	0.0223091	down
11,12-EET [(±)11,(12)-epoxy-5Z,8Z,14Z-eicosatrienoic acid]	MEDN0765	Oxidized lipids	Oxidized lipids	7.81537e-87	0.0119821	down
(±)17-HDHA [(±)17-hydroxy-4Z,7Z,10Z,13Z,15E,19Z-docosahexaenoic acid]	MEDN0754	Oxidized lipids	Oxidized lipids	3.31498e-86	0.0304409	down
PGF2α [9α,11α,15S-trihydroxy-prosta-5Z,13E-dien-1-oic acid]	MEDN0795	Oxidized lipids	Oxidized lipids	3.29356e-76	0.115617	down
9-oxoODE [9-oxo-10E,12Z-octadecadienoic acid]	MEDN0784	Oxidized lipids	Oxidized lipids	2.33177e-72	0.00462301	down
Resolvin E1	MEDN0803	Oxidized lipids	Oxidized lipids	3.92153e-70	0.0134245	down
13-oxoODE [13-oxo-9Z,11E-octadecadienoic acid]	MEDN0768	Oxidized lipids	Oxidized lipids	1.89977e-69	0.00783644	down
5,6-DiHETrE [(±)5,6-dihydroxy-8Z,11Z,14Z-eicosatrienoic acid]	MEDN0777	Oxidized lipids	Oxidized lipids	5.67149e-69	0.183901	down
15-oxoETE [15-oxo-5Z,8Z,11Z,13E-eicosatetraenoic acid]	MEDN0771	Oxidized lipids	Oxidized lipids	2.14479e-65	0.01047	down
9-HOTrE [9S-hydroxy-10E,12Z,15Z-octadecatrienoic acid]	MEDN0491	Oxidized lipids	Oxidized lipids	7.89448e-46	0.0364953	down
12,13-EpOME [(±)12(13)epoxy-9Z-octadecenoic acid]	MEDN0767	Oxidized lipids	Oxidized lipids	7.22586e-30	0.395879	down
9,10-EpOME [(±)9,10-epoxy-12Z-octadecenoic acid]	MEDN0783	Oxidized lipids	Oxidized lipids	7.22586e-30	0.395879	down
14(S)-HDHA [14S-hydroxy-4Z,7Z,10Z,12E,16Z,19Z-docosahexaenoic acid]	MEDN0769	Oxidized lipids	Oxidized lipids	1.01552e-16	0.479646	down
(±)12-HEPE [(±)-12-hydroxy-5Z,8Z,10E,14Z,17Z-eicosapentaenoic acid]	MEDN0750	Oxidized lipids	Oxidized lipids	8.20417e-13	0.379629	down
(±)15-HEPE [(±)-15-hydroxy-5Z,8Z,11Z,13E,17Z-eicosapentaenoic acid]	MEDN0752	Oxidized lipids	Oxidized lipids	8.20417e-13	0.379629	down
(±)18-HEPE [(±)-18-hydroxy-5Z,8Z,11Z,14Z,16E-eicosapentaenoic acid]	MEDN0756	Oxidized lipids	Oxidized lipids	8.20417e-13	0.379629	down
20-Carboxyarachidonic acid	MEDN1151	Oxidized lipids	Oxidized lipids	9.70092e-09	0.643695	down
9-HpODE	MEDN0374	Oxidized lipids	Oxidized lipids	0.000281856	0.674303	down
Sphingosine	MEDP1051	Sphingolipids	Sphingomyelin	1.40547e-32	0.621447	down
N-Methyltryptamine	MEDP0213	Tryptamines,Cholines,Pigments	Tryptamines	2.14294e-16	0.360482	down
Tryptamine	MEDN0209	Tryptamines,Cholines,Pigments	Tryptamines	1.10487e-15	0.852379	down
Sn-Glycero-3-Phosphocholine	MEDP0442	Tryptamines,Cholines,Pigments	Cholines	1.17767e-13	0.576296	down
4-Hydroxytryptamine	MEDP1243	Tryptamines,Cholines,Pigments	Tryptamines	2.47827e-07	0.0197405	down
7alpha,12beta-Dihydroxy-5alpha-cholan-24-oic acid	MEDN1212	Tryptamines,Cholines,Pigments	Cholines	0.0042501	0.086079	down
compounds: the name of metabolites
index: the index number of metabolites
class I: the first class of metabolites
class II: the second class of metabolites
p-value determined from Student's t-test.
FC: fold change between esophageal cancers and normal group.
type: up indicates a higher level in esophageal cancer (FC＞1) and down indicates a lower level.

## Sheet: Table S5
Table S5 Two hundred and forty-eight validated differential metabolites between ESCC patients and normal controls in validation group two.
compounds	index	class I	class II	p-value	FC	type
(E)-2-Octen-1-ol	MEDP0701	Alcohol and amines	Alcohols	2.31893e-08	1.22006	up
2-(2-Benzothiazolylthio)ethanol	MEDP1485	Alcohol and amines	Alcohols	2.32124e-05	3.62869	up
3-(Methylthio)-1-propanol	MEDP0765	Alcohol and amines	Alcohols	0.0224102	1.41433	up
Palmitoyl N-isopropylamide	MEDP1067	Alcohol and amines	Amines	0.000950495	1.28364	up
9-octadecenal	MEDP1170	Aldehyde,Ketones,Esters	Aldehydes	0.0482269	1.06048	up
Furfural	MEDP0636	Aldehyde,Ketones,Esters	Aldehydes	3.9879e-26	1.76635	up
Delta-Hexalactone	MEDP1001	Aldehyde,Ketones,Esters	Esters	0.000275096	1.43065	up
D-Erythronolactone	MEDN0226	Aldehyde,Ketones,Esters	Esters	0.00192569	1.04581	up
Dimethyl fumarate	MEDP0631	Aldehyde,Ketones,Esters	Esters	0.016153	1.33135	up
Marmesin	MEDN0560	Aldehyde,Ketones,Esters	Esters	0.0104093	1.5002	up
5-Methoxytryptophan	MEDN0606	Amino acid and Its metabolites	Amino acid derivatives	0.0168001	1.13258	up
L-Dopa	MEDP0053	Amino acid and Its metabolites	Amino acid derivatives	0.0193751	1.15821	up
Methionine Sulfoxide	MEDN0051	Amino acid and Its metabolites	Amino acid derivatives	0.0131838	1.3778	up
N-Acetyl-L-Leucine	MEDN0056	Amino acid and Its metabolites	Amino acid derivatives	4.98586e-05	1.28349	up
N-Acetylmethionine	MEDN0496	Amino acid and Its metabolites	Amino acid derivatives	4.03977e-18	4.85289	up
N-Isovaleroylglycine	MEDN0060	Amino acid and Its metabolites	Amino acid derivatives	4.47385e-06	2.79322	up
N-lactoyl-phenylalanine	MEDN0579	Amino acid and Its metabolites	Amino acid derivatives	4.45915e-10	2.80134	up
Phenylacetyl-L-Glutamine	MEDP0077	Amino acid and Its metabolites	Amino acid derivatives	9.68814e-07	2.33753	up
Xanthurenic Acid	MEDP0426	Amino acid and Its metabolites	Amino acid derivatives	3.76956e-05	1.43318	up
Glutamine	MEDN1171	Amino acid and Its metabolites	Amino acids	0.0282457	1.18717	up
Glycine	MEDP0006	Amino acid and Its metabolites	Amino acids	2.60079e-05	1.29169	up
L-Alanine	MEDP0013	Amino acid and Its metabolites	Amino acids	0.000402933	1.17729	up
L-Asparagine Anhydrous	MEDN0042	Amino acid and Its metabolites	Amino acids	2.31107e-12	1.4143	up
L-Citrulline	MEDN0010	Amino acid and Its metabolites	Amino acids	1.64013e-06	1.54174	up
L-Glutamine	MEDN0046	Amino acid and Its metabolites	Amino acids	5.94143e-18	1.58112	up
L-Homocitrulline	MEDN0047	Amino acid and Its metabolites	Amino acids	0.01485	1.22971	up
L-Methionine	MEDP0020	Amino acid and Its metabolites	Amino acids	4.54149e-15	1.94809	up
L-Ornithine	MEDP0012	Amino acid and Its metabolites	Amino acids	1.68158e-16	1.5996	up
L-Proline	MEDP0022	Amino acid and Its metabolites	Amino acids	0.0126543	1.14293	up
L-Threonine	MEDN0005	Amino acid and Its metabolites	Amino acids	4.30834e-07	1.2944	up
L-Tryptophan	MEDN0019	Amino acid and Its metabolites	Amino acids	0.0439164	1.11803	up
β-Alanine	MEDP1005	Amino acid and Its metabolites	Amino acids	0.000402933	1.17729	up
1,4-Xylene	MEDP0660	Benzene and substituted derivatives	Benzene and substituted derivatives	0.00256285	1.09423	up
4-Hydroxybenzyl alcohol	MEDN0739	Benzene and substituted derivatives	Benzene and substituted derivatives	0.019839	1.14244	up
Ethylbenzene	MEDP0648	Benzene and substituted derivatives	Benzene and substituted derivatives	0.00256285	1.09423	up
o-Xylene	MEDP0733	Benzene and substituted derivatives	Benzene and substituted derivatives	0.00256285	1.09423	up
2-Methoxybenzoic Acid	MEDN0090	Benzene and substituted derivatives	Phenolic acids	5.59141e-07	1.70116	up
23-deoxydeoxycholic acid	MEDN1121	Bile acids	Bile acids	0.0454934	1.58653	up
Glycine deoxycholic acid	MEDN1061	Bile acids	Bile acids	0.000665544	3.3906	up
D-Mannitol	MEDP0218	Carboxylic acids and derivatives	Sugar alcohols	0.00865882	1.41572	up
D-Sorbitol	MEDN0213	Carboxylic acids and derivatives	Sugar alcohols	0.00971968	1.39325	up
Dulcitol	MEDN0120	Carboxylic acids and derivatives	Sugar alcohols	0.000144268	2.24538	up
D-(+)-sucrose	MEDP1011	Carboxylic acids and derivatives	Sugars	2.10942e-07	3.62542	up
All-Trans-13,14-Dihydroretinol	MEDP0244	CoEnzyme and vitamins	CoEnzyme and vitamins	2.17767e-06	1.64114	up
Nicotinamide	MEDP0242	CoEnzyme and vitamins	CoEnzyme and vitamins	5.62397e-05	2.16781	up
Pantothenate	MEDN0245	CoEnzyme and vitamins	CoEnzyme and vitamins	0.0468469	1.11073	up
Trigonelline	MEDP0251	CoEnzyme and vitamins	CoEnzyme and vitamins	1.23532e-07	2.37712	up
Carnitine C4:0	MEDP1442	Fatty acyls	Acylcarnitines	1.20364e-09	1.90305	up
Arachidic Acid(C20:0)	MEDN0399	Fatty acyls	Free fatty acids	7.99108e-05	1.6687	up
MAG(16:1)	MEDP1317	Glycerolipids	Monoglyceride	0.0336229	1.06815	up
MG(20:4)isomer	MEDP1455	Glycerolipids	Monoglyceride	0.000585348	1.43914	up
Lysopa 16:0	MEDN0372	Glycerolipids	Lysophosphatidylcholine	0.0462384	1.07273	up
Lysopc 18:1	MEDP0344	Glycerolipids	Lysophosphatidylcholine	0.0277061	1.11241	up
LysoPC 18:1(2n isomer)	MEDP1339	Glycerolipids	Lysophosphatidylcholine	0.0318145	1.10828	up
Lysopc 20:1	MEDP0350	Glycerolipids	Lysophosphatidylcholine	0.000630053	1.26384	up
LysoPC 20:1(2n isomer)	MEDP1326	Glycerolipids	Lysophosphatidylcholine	0.000252515	1.27757	up
Lysopc 20:2	MEDP0352	Glycerolipids	Lysophosphatidylcholine	0.00497039	1.18077	up
LysoPC 20:2(2n isomer1)	MEDP1330	Glycerolipids	Lysophosphatidylcholine	0.00109316	1.2155	up
LysoPC 20:2(2n isomer2)	MEDP1328	Glycerolipids	Lysophosphatidylcholine	0.00109316	1.2155	up
LysoPC 20:4	MEDP1334	Glycerolipids	Lysophosphatidylcholine	0.0218119	1.14155	up
LysoPC 20:4(2n isomer)	MEDP1333	Glycerolipids	Lysophosphatidylcholine	0.0218119	1.14155	up
LysoPC 22:4	MEDP1319	Glycerolipids	Lysophosphatidylcholine	0.00588553	1.34741	up
LysoPC 22:4 (2n isomer1)	MEDP1318	Glycerolipids	Lysophosphatidylcholine	0.00588553	1.34741	up
LysoPC 22:5 (2n isomer1)	MEDP1322	Glycerolipids	Lysophosphatidylcholine	3.18038e-06	1.85354	up
LysoPC 22:5 (2n isomer2)	MEDP1321	Glycerolipids	Lysophosphatidylcholine	3.30017e-06	1.84361	up
LysoPC 22:5 (2n isomer3)	MEDP1320	Glycerolipids	Lysophosphatidylcholine	3.30017e-06	1.84361	up
LysoPC 22:6	MEDP1325	Glycerolipids	Lysophosphatidylcholine	0.00749687	1.2257	up
Lysope 14:0	MEDN0368	Glycerolipids	Lysophosphatidylethanolamine	0.00186382	1.4438	up
PysoPE 18:2	MEDN1282	Glycerolipids	Lysophosphatidylethanolamine	0.0182542	1.19294	up
PysoPE 18:3	MEDN1284	Glycerolipids	Lysophosphatidylethanolamine	0.00987116	1.36782	up
PysoPE 18:3(2n isomer)	MEDN1283	Glycerolipids	Lysophosphatidylethanolamine	0.0252286	1.31005	up
PysoPE 20:2	MEDN1272	Glycerolipids	Lysophosphatidylethanolamine	0.0195919	1.18632	up
PysoPE 20:2(2n isomer1)	MEDN1271	Glycerolipids	Lysophosphatidylethanolamine	0.0195919	1.18632	up
Lysops 22:6	MEDN0356	Glycerolipids	Lysophosphatidylserine	0.00875151	1.21915	up
2-Mercaptobenzothiazole	MEDP1251	Glycerolipids	Heterocyclic compounds	0.00720157	9.45682	up
7,8-Dimethylalloxazine	MEDN0846	Glycerolipids	Heterocyclic compounds	0.00198687	1.33953	up
Barbituric acid	MEDP0729	Glycerolipids	Heterocyclic compounds	6.14631e-07	1.16682	up
Isoquinoline	MEDP0454	Glycerolipids	Heterocyclic compounds	0.00249067	1.86092	up
3-Indolebutyric Acid	MEDP0270	Glycerolipids	Indole and Its derivatives	0.0066551	1.75169	up
Indole-3-Carboxaldehyde	MEDN0266	Glycerolipids	Indole and Its derivatives	4.07747e-05	1.75889	up
Indole-4-carboxaldehyde	MEDN1039	Glycerolipids	Indole and Its derivatives	0.000200295	1.65345	up
Methyl Indole-3-Acetate	MEDP0277	Glycerolipids	Indole and Its derivatives	5.71785e-12	4.56362	up
4-Pyridoxic Acid	MEDP0118	Glycerolipids	Pyridine and pyridine derivatives	0.00705092	2.19183	up
Cholesterol	MEDP0428	Glycerolipids	Hormones and hormone related compunds	4.91082e-06	1.38803	up
2'-Deoxycytidine 5'-Diphosphate	MEDP0888	Glycerolipids	Nucleotide and Its metabolites	1.17666e-16	2.39604	up
Phosphocholine	MEDP0881	Glycerolipids	Nucleotide and Its metabolites	0.027047	1.3349	up
Xanthosine	MEDN0533	Glycerolipids	Nucleotide and Its metabolites	1.79266e-08	3.03867	up
Β-Pseudouridine	MEDN0434	Glycerolipids	Nucleotide and Its metabolites	0.031677	1.08659	up
2,6-Diaminooimelic Acid	MEDN0278	Glycerolipids	Organicacid and Its derivatives	0.0336779	1.19827	up
3-Hydroxy-3-Methyl Butyric Acid	MEDN0290	Glycerolipids	Organicacid and Its derivatives	0.0327572	1.17718	up
5-Hydroxy-2-oxo-4-ureido-2,5-dihydro-1H-imidazole-5-carboxylic acid ester	MEDP1241	Glycerolipids	Organicacid and Its derivatives	0.0212206	1.37961	up
Maleic Acid	MEDP0325	Glycerolipids	Organicacid and Its derivatives	0.00941253	1.14913	up
Methylmalonic Acid	MEDN0335	Glycerolipids	Organicacid and Its derivatives	4.00255e-05	1.61797	up
Oxaloacetic acid	MEDN0704	Glycerolipids	Organicacid and Its derivatives	3.38878e-08	1.70098	up
Succinic Acid	MEDN0201	Glycerolipids	Organicacid and Its derivatives	4.00255e-05	1.61797	up
Urocanic Acid	MEDN0403	Glycerolipids	Organicacid and Its derivatives	0.013578	1.25155	up
2-Aminoethanesulfonic Acid	MEDN0280	Glycerolipids	Sulfonic acids	2.05559e-07	1.27441	up
Butenoyl PAF	MEDP1171	Glycerolipids	Others	0.000588127	1.26557	up
12,13-EpOME [(±)12(13)epoxy-9Z-octadecenoic acid]	MEDN0767	Glycerolipids	Oxidized lipids	0.0292687	1.53069	up
19(S)-HETE [19S-hydroxy-5Z,8Z,11Z,14Z-eicosatetraenoic acid]	MEDN0774	Glycerolipids	Oxidized lipids	0.0106998	1.3572	up
20-HETE [20-hydroxy-5Z,8Z,11Z,14Z-eicosatetraenoic acid]	MEDN0775	Glycerolipids	Oxidized lipids	0.0106998	1.3572	up
9,10-EpOME [(±)9,10-epoxy-12Z-octadecenoic acid]	MEDN0783	Glycerolipids	Oxidized lipids	0.0292687	1.53069	up
5-Methoxytryptamine	MEDP1476	Glycerolipids	Amines	2.29488e-05	0.867204	down
Hypotaurocyamine	MEDP1197	Glycerolipids	Polyamines	0.0204202	0.466054	down
Di-n-propyl phthalate	MEDP1235	Glycerolipids	Esters	7.71851e-05	0.712614	down
Aldosterone	MEDP1118	Glycerolipids	Ketones	0.000908504	0.723548	down
(2S, 3S) -3-methylphenylalanine	MEDP1307	Glycerolipids	Amino acid derivatives	4.69527e-06	0.764126	down
3-(pyrazol-1-yl) -L-alanine	MEDN1246	Glycerolipids	Amino acid derivatives	0.0208131	0.93504	down
6-Aminocaproic Acid	MEDP0298	Glycerolipids	Amino acid derivatives	0.000501805	0.898604	down
Acetyl Tryptophan	MEDN0501	Glycerolipids	Amino acid derivatives	6.00385e-09	0.650448	down
Glycyl-DL-phenylalanine	MEDP0859	Glycerolipids	Amino acid derivatives	2.82898e-36	0.238698	down
Glycyl-L-phenylalanine	MEDN1029	Glycerolipids	Amino acid derivatives	2.17307e-32	0.231934	down
L-Valyl-L-phenylalanine	MEDP1025	Glycerolipids	Amino acid derivatives	0.000658353	0.330728	down
Mycosporine glycine	MEDP1360	Glycerolipids	Amino acid derivatives	2.27358e-07	0.753275	down
N-(2-Methylbenzoyl)glycine	MEDN0720	Glycerolipids	Amino acid derivatives	3.45639e-19	0.603141	down
N-Phenylacetylglycine	MEDN0061	Glycerolipids	Amino acid derivatives	3.45639e-19	0.603141	down
O-Phospho-L-Serine	MEDN0065	Glycerolipids	Amino acid derivatives	0.00149628	0.835318	down
S-(5-Adenosy)-L-Homocysteine	MEDN0068	Glycerolipids	Amino acid derivatives	0.00127955	0.779394	down
S-Sulfo-L-Cysteine	MEDN0071	Glycerolipids	Amino acid derivatives	0.00079633	0.864745	down
L-Arginine	MEDN0007	Glycerolipids	Amino acids	9.84261e-32	0.517913	down
L-Histidine	MEDN0012	Glycerolipids	Amino acids	6.12354e-05	0.886625	down
L-Isoisoleucine	MEDN1060	Glycerolipids	Amino acids	5.60301e-08	0.841115	down
L-Isoleucine	MEDP1144	Glycerolipids	Amino acids	0.000224861	0.888439	down
N-Propionylglycine	MEDN0062	Glycerolipids	Amino acids	4.86144e-08	0.839157	down
(5-L-Glutamyl)-L-Amino Acid	MEDP0028	Glycerolipids	Small Peptide	4.92366e-16	0.252113	down
Asp-phe	MEDP0037	Glycerolipids	Small Peptide	7.69881e-14	0.43707	down
Gamma-Glu-Leu	MEDN0662	Glycerolipids	Small Peptide	2.20259e-40	0.166383	down
Glutathione	MEDP1088	Glycerolipids	Small Peptide	2.54296e-17	0.452972	down
Phe-Asn	MEDP1507	Glycerolipids	Small Peptide	2.49141e-23	0.224166	down
Phe-Phe	MEDP0078	Glycerolipids	Small Peptide	8.53191e-21	0.362803	down
Threoninyl-Phenylalanine	MEDP1022	Glycerolipids	Small Peptide	9.56238e-12	0.230823	down
1,3-Diisopropylbenzene	MEDP0736	Glycerolipids	Benzene and substituted derivatives	0.03523	0.939196	down
1-O-vanillyl-β-D-glucose	MEDN1231	Glycerolipids	Benzene and substituted derivatives	0.00373653	0.915823	down
2 ', 6'-Dihydroxy-4'-methoxyacetophenone	MEDP1147	Glycerolipids	Benzene and substituted derivatives	1.26114e-05	0.619707	down
2,6-Di-tert-butyl-4-methylphenol	MEDP0697	Glycerolipids	Benzene and substituted derivatives	7.39531e-06	0.608217	down
4-Hydroxybenzaldehyde	MEDN0410	Glycerolipids	Benzene and substituted derivatives	1.515e-05	0.866546	down
DL-3,4-Dihydroxyphenyl glycol	MEDN0541	Glycerolipids	Benzene and substituted derivatives	0.0122704	0.888546	down
Formononetin	MEDN0625	Glycerolipids	Benzene and substituted derivatives	0.000212177	0.73692	down
Multifidol	MEDN1183	Glycerolipids	Phenolics	0.00483019	0.879017	down
12-ketolithocholic acid	MEDN1113	Glycerolipids	Bile acids	6.48658e-06	0.382703	down
7-ketolithocholic acid	MEDN1104	Glycerolipids	Bile acids	6.48658e-06	0.382703	down
Hyodeoxycholic acid	MEDN0109	Glycerolipids	Bile acids	1.00285e-06	0.335063	down
Orthocholic acid	MEDN1141	Glycerolipids	Bile acids	4.18093e-06	0.380129	down
Taurodeoxycholic acid	MEDN1059	Glycerolipids	Bile acids	2.31131e-07	0.371562	down
2-Deoxyribose 1-Phosphate	MEDN0502	Glycerolipids	Phosphate sugars	4.63615e-05	0.885401	down
2,4-diacetamino-2,4,6-triphenoxy-D-mannopyranose	MEDP1246	Glycerolipids	Sugar derivatives	6.90594e-07	0.633788	down
N-Acetyl-D-Glucosamine	MEDP0232	Glycerolipids	Sugar derivatives	0.0186797	0.871539	down
D-Glucose	MEDN0220	Glycerolipids	Sugars	0.00013439	0.760474	down
D-Melezitose	MEDP0228	Glycerolipids	Sugars	2.3502e-05	0.789093	down
D-Trehalose	MEDN0224	Glycerolipids	Sugars	0.000143112	0.907178	down
Lactose	MEDN0229	Glycerolipids	Sugars	0.000143112	0.907178	down
Lactulose	MEDN0230	Glycerolipids	Sugars	0.000143112	0.907178	down
Maltose	MEDN0233	Glycerolipids	Sugars	0.000143112	0.907178	down
Maltotriose	MEDP1039	Glycerolipids	Sugars	2.3502e-05	0.789093	down
Raffinose	MEDP0233	Glycerolipids	Sugars	2.3502e-05	0.789093	down
11-Cis-Retinol	MEDP0408	Glycerolipids	CoEnzyme and vitamins	2.00981e-05	0.692657	down
4-Hydroxyretinoic Acid	MEDP0394	Glycerolipids	CoEnzyme and vitamins	2.7632e-33	0.248591	down
Carnitine C10:0	MEDP1419	Glycerolipids	Acylcarnitines	5.95835e-14	0.358374	down
Carnitine C10:0 Isomer1	MEDP1518	Glycerolipids	Acylcarnitines	4.40483e-14	0.344422	down
Carnitine C10:1	MEDP1517	Glycerolipids	Acylcarnitines	7.89072e-18	0.32716	down
Carnitine C10:1 Isomer1	MEDP1516	Glycerolipids	Acylcarnitines	2.86228e-16	0.338001	down
Carnitine C10:1-OH	MEDP1417	Glycerolipids	Acylcarnitines	0.0357028	0.69758	down
Carnitine C11:0	MEDP1416	Glycerolipids	Acylcarnitines	0.0439611	0.705229	down
Carnitine C12:1	MEDP1414	Glycerolipids	Acylcarnitines	1.14195e-06	0.597449	down
Carnitine C12:3	MEDP1519	Glycerolipids	Acylcarnitines	6.3164e-07	0.513781	down
Carnitine C14:0	MEDP1405	Glycerolipids	Acylcarnitines	0.00392478	0.794294	down
Carnitine C14:1	MEDP1406	Glycerolipids	Acylcarnitines	6.61131e-11	0.498693	down
Carnitine C14:2	MEDP1407	Glycerolipids	Acylcarnitines	4.38345e-14	0.421618	down
Carnitine C14:2 Isomer 1	MEDP1521	Glycerolipids	Acylcarnitines	8.25886e-13	0.465232	down
Carnitine C14:2-OH	MEDP1404	Glycerolipids	Acylcarnitines	3.10215e-14	0.440036	down
Carnitine C14:3	MEDP1408	Glycerolipids	Acylcarnitines	1.20543e-12	0.365188	down
Carnitine C14-OH	MEDP1401	Glycerolipids	Acylcarnitines	4.14269e-07	0.658026	down
Carnitine C15:DC	MEDP1394	Glycerolipids	Acylcarnitines	1.32188e-06	0.691114	down
Carnitine C16:2	MEDP1399	Glycerolipids	Acylcarnitines	1.0985e-11	0.539443	down
Carnitine C16:2 Isomer1	MEDP1524	Glycerolipids	Acylcarnitines	1.79082e-12	0.530286	down
Carnitine C16:2-OH	MEDP1526	Glycerolipids	Acylcarnitines	1.17237e-11	0.584207	down
Carnitine C16:3	MEDP1400	Glycerolipids	Acylcarnitines	1.28143e-09	0.456903	down
Carnitine C18:1-OH	MEDP1529	Glycerolipids	Acylcarnitines	3.06205e-07	0.639671	down
Carnitine C18:2-OH	MEDP1386	Glycerolipids	Acylcarnitines	1.52776e-09	0.612825	down
Carnitine C18:4	MEDP1393	Glycerolipids	Acylcarnitines	0.0142747	0.826075	down
Carnitine C18-OH	MEDP1531	Glycerolipids	Acylcarnitines	0.00266965	0.800777	down
Carnitine C19	MEDP1530	Glycerolipids	Acylcarnitines	2.43918e-06	0.668597	down
Carnitine C6:0	MEDP1437	Glycerolipids	Acylcarnitines	9.89805e-09	0.570094	down
Carnitine C6:0 Isomer 1	MEDP1436	Glycerolipids	Acylcarnitines	1.35114e-08	0.578499	down
Carnitine C6:0 Isomer 2	MEDP1435	Glycerolipids	Acylcarnitines	9.89805e-09	0.570094	down
Carnitine C8:0	MEDP1427	Glycerolipids	Acylcarnitines	3.40465e-13	0.386629	down
Carnitine C8:1	MEDP1428	Glycerolipids	Acylcarnitines	5.80308e-05	0.626776	down
Carnitine C8-OH	MEDP1422	Glycerolipids	Acylcarnitines	1.5035e-10	0.521427	down
Carnitine C9:1	MEDP1513	Glycerolipids	Acylcarnitines	2.28864e-07	0.464376	down
Decanoyl L-Carnitine	MEDP1102	Glycerolipids	Acylcarnitines	8.07915e-13	0.360882	down
Dodecylcarnitine	MEDP1084	Glycerolipids	Acylcarnitines	2.23425e-12	0.44992	down
Hexanoylcarnitine	MEDP1289	Glycerolipids	Acylcarnitines	9.89805e-09	0.570094	down
9,12-octadecadienoic acid	MEDN1069	Glycerolipids	Free fatty acids	2.07735e-05	0.531229	down
Palmitoleic Acid(C16:1)	MEDN0380	Glycerolipids	Free fatty acids	1.41659e-06	0.749477	down
Punicic Acid	MEDP0429	Glycerolipids	Free fatty acids	4.09536e-28	0.401599	down
Stearidonic Acid	MEDP0585	Glycerolipids	Free fatty acids	1.02844e-05	0.508869	down
Tetradecanedioic acid	MEDN0604	Glycerolipids	Free fatty acids	0.0235188	0.726151	down
2-O-ethyl PAF C-16	MEDP1165	Glycerophospholipids	Lysophosphatidylcholine	4.46242e-06	0.726759	down
Hemolytic PAF C-18	MEDP1146	Glycerophospholipids	Lysophosphatidylcholine	4.46242e-06	0.726759	down
PysoPE 20:3	MEDN1274	Glycerophospholipids	Lysophosphatidylethanolamine	0.0499862	0.829941	down
PysoPE 20:3(2n isomer1)	MEDN1273	Glycerophospholipids	Lysophosphatidylethanolamine	0.0499862	0.829941	down
2-(Methylthio)benzothiazole	MEDP0811	Heterocyclic compounds	Heterocyclic compounds	0.00180549	0.924023	down
2-Methylpyrazine	MEDP1028	Heterocyclic compounds	Heterocyclic compounds	0.000624836	0.878448	down
5,6-Dimethylbenzimidazole	MEDN1022	Heterocyclic compounds	Heterocyclic compounds	5.595e-05	0.869954	down
Hydroxyquinoline	MEDP1060	Heterocyclic compounds	Heterocyclic compounds	4.38575e-05	0.894389	down
5-Hydroxyindole-3-Acetic Acid	MEDP0272	Heterocyclic compounds	Indole and Its derivatives	0.00723082	0.721552	down
Indole	MEDP0453	Heterocyclic compounds	Indole and Its derivatives	0.037747	0.948416	down
Indole-3-Acetic Acid	MEDP0275	Heterocyclic compounds	Indole and Its derivatives	0.0218214	0.921669	down
Indole-3-carboxylic acid	MEDN1150	Heterocyclic compounds	Indole and Its derivatives	0.000756974	0.865684	down
Indole-5-carboxylic acid	MEDP1063	Heterocyclic compounds	Indole and Its derivatives	0.0138933	0.878385	down
3,3',5-Triiodo-L-Thyronine	MEDP0184	Hormones and hormone related compunds	Hormones and hormone related compunds	2.89335e-13	0.724118	down
Estrone	MEDN0524	Hormones and hormone related compunds	Hormones and hormone related compunds	0.00285316	0.685881	down
Testosterone	MEDP1188	Hormones and hormone related compunds	Hormones and hormone related compunds	1.80679e-18	0.437602	down
2-Aminomethylpyrimidine (hydrochloride)	MEDP1100	Nucleotide And Its metabolites	Nucleotide and Its metabolites	5.21015e-06	0.871543	down
5-Methyluridine	MEDN0148	Nucleotide And Its metabolites	Nucleotide and Its metabolites	0.0449784	0.933949	down
Cytarabine	MEDP1295	Nucleotide And Its metabolites	Nucleotide and Its metabolites	0.0419831	0.827163	down
Guanosine	MEDN0160	Nucleotide And Its metabolites	Nucleotide and Its metabolites	0.0229346	0.469883	down
N6-methyladenosine	MEDP1493	Nucleotide And Its metabolites	Nucleotide and Its metabolites	7.69511e-24	0.525899	down
2-Hydroxybutanoic Acid	MEDN0283	Organic acid And Its derivatives	Organicacid and Its derivatives	0.0488176	0.83634	down
2-Methylsuccinic Acid	MEDN0285	Organic acid And Its derivatives	Organicacid and Its derivatives	5.81001e-07	0.616812	down
4-Guanidinobutyric Acid	MEDP0296	Organic acid And Its derivatives	Organicacid and Its derivatives	0.00726025	0.86479	down
Asp-Phe methyl ester	MEDP0583	Organic acid And Its derivatives	Organicacid and Its derivatives	1.80311e-20	0.519796	down
Ethylmalonate	MEDN0413	Organic acid And Its derivatives	Organicacid and Its derivatives	5.81001e-07	0.616812	down
Glutaric Acid	MEDN0314	Organic acid And Its derivatives	Organicacid and Its derivatives	5.81001e-07	0.616812	down
N1-Acetylspermine	MEDP0576	Organic acid And Its derivatives	Organicacid and Its derivatives	3.27086e-06	0.571317	down
N-acetylornithine	MEDN0827	Organic acid And Its derivatives	Organicacid and Its derivatives	5.66545e-29	0.478466	down
Pimelic acid	MEDN0530	Organic acid And Its derivatives	Organicacid and Its derivatives	2.02972e-07	0.743045	down
SDMA	MEDP1488	Organic acid And Its derivatives	Organicacid and Its derivatives	1.03937e-06	0.809501	down
Farnesene	MEDP0561	Others	Hydrocarbon derivatives	5.40996e-05	0.866395	down
D-positive Turanose	MEDP1123	Others	Others	0.0205229	0.677029	down
Kojibiose	MEDP1076	Others	Others	0.0205229	0.677029	down
(±)12-HEPE [(±)-12-hydroxy-5Z,8Z,10E,14Z,17Z-eicosapentaenoic acid]	MEDN0750	Oxidized lipids	Oxidized lipids	0.000373306	0.622798	down
(±)15-HEPE [(±)-15-hydroxy-5Z,8Z,11Z,13E,17Z-eicosapentaenoic acid]	MEDN0752	Oxidized lipids	Oxidized lipids	0.000373306	0.622798	down
(±)17-HDHA [(±)17-hydroxy-4Z,7Z,10Z,13Z,15E,19Z-docosahexaenoic acid]	MEDN0754	Oxidized lipids	Oxidized lipids	6.25918e-17	0.363975	down
(±)18-HEPE [(±)-18-hydroxy-5Z,8Z,11Z,14Z,16E-eicosapentaenoic acid]	MEDN0756	Oxidized lipids	Oxidized lipids	0.000373306	0.622798	down
(±)5-HETE [(±)5-hydroxy-6E,8Z,11Z,14Z-eicosatetraenoic acid]	MEDN0760	Oxidized lipids	Oxidized lipids	3.65438e-32	0.444197	down
(±)9-HETE [(±)-9-hydroxy-5Z,7E,11Z,14Z-eicosatetraenoic acid]	MEDN0763	Oxidized lipids	Oxidized lipids	3.65438e-32	0.444197	down
11,12-EET [(±)11,(12)-epoxy-5Z,8Z,14Z-eicosatrienoic acid]	MEDN0765	Oxidized lipids	Oxidized lipids	1.5474e-21	0.375404	down
13(R)-HODE	MEDN1035	Oxidized lipids	Oxidized lipids	9.63482e-26	0.431241	down
13-oxoODE [13-oxo-9Z,11E-octadecadienoic acid]	MEDN0768	Oxidized lipids	Oxidized lipids	7.80384e-16	0.42699	down
15-oxoETE [15-oxo-5Z,8Z,11Z,13E-eicosatetraenoic acid]	MEDN0771	Oxidized lipids	Oxidized lipids	1.69538e-20	0.338654	down
5,6-DiHETrE [(±)5,6-dihydroxy-8Z,11Z,14Z-eicosatrienoic acid]	MEDN0777	Oxidized lipids	Oxidized lipids	2.67917e-06	0.671271	down
5-iPF2α-VI [(8β)-5,9α,11α-trihydroxy-prosta-6E,14Z-dien-1-oic acid]	MEDN0780	Oxidized lipids	Oxidized lipids	2.92061e-42	0.259804	down
9-HOTrE [9S-hydroxy-10E,12Z,15Z-octadecatrienoic acid]	MEDN0491	Oxidized lipids	Oxidized lipids	5.66696e-14	0.323429	down
9-oxoODE [9-oxo-10E,12Z-octadecadienoic acid]	MEDN0784	Oxidized lipids	Oxidized lipids	1.98317e-27	0.237216	down
PGF2α [9α,11α,15S-trihydroxy-prosta-5Z,13E-dien-1-oic acid]	MEDN0795	Oxidized lipids	Oxidized lipids	1.91219e-10	0.522103	down
Resolvin E1	MEDN0803	Oxidized lipids	Oxidized lipids	7.12963e-07	0.61801	down
Biliverdin	MEDP1045	Tryptamines,Cholines,Pigments	Pigments	9.65971e-06	0.622199	down
compounds: the name of metabolites
index: the index number of metabolites
class I: the first class of metabolites
class II: the second class of metabolites
p-value determined from Student's t-test.
FC: fold change between esophageal cancers and normal group.
type: up indicates a higher level in esophageal cancer (FC＞1) and down indicates a lower level.

## Sheet: Table S6 
Table S6 One hundred and five stable differential metabolites between ESCC patients and normal controls in three groups.
					discovery group		validation group one		validation group two
compounds	index	class I	class II	type	p-value	FC	p-value	FC	p-value	FC
Furfural	MEDP0636	Aldehyde,Ketones,Esters	Aldehydes	up	0.0149759	1.04405	1.10328e-11	1.18885	3.9879e-26	1.76635
Delta-Hexalactone	MEDP1001	Aldehyde,Ketones,Esters	Esters	up	0.000171511	1.23886	6.32977e-12	194.746	0.000275096	1.43065
N-Acetylmethionine	MEDN0496	Amino acid and Its metabolites	Amino acid derivatives	up	7.45907e-25	1.96784	1.92586e-19	4.62576	4.03977e-18	4.85289
1,4-Xylene	MEDP0660	Benzene and substituted derivatives	Benzene and substituted derivatives	up	0.00353891	1.03017	9.38574e-07	1.11222	0.00256285	1.09423
Ethylbenzene	MEDP0648	Benzene and substituted derivatives	Benzene and substituted derivatives	up	0.00353891	1.03017	9.38574e-07	1.11222	0.00256285	1.09423
o-Xylene	MEDP0733	Benzene and substituted derivatives	Benzene and substituted derivatives	up	0.00353891	1.03017	9.38574e-07	1.11222	0.00256285	1.09423
D-Mannitol	MEDP0218	Carboxylic acids and derivatives	Sugar alcohols	up	2.79401e-08	7.95423	0.0222252	2.65121	0.00865882	1.41572
D-Sorbitol	MEDN0213	Carboxylic acids and derivatives	Sugar alcohols	up	2.14936e-07	5.63278	0.0100699	1.85716	0.00971968	1.39325
Dulcitol	MEDN0120	Carboxylic acids and derivatives	Sugar alcohols	up	3.70028e-07	4.52366	0.00737145	2.77315	0.000144268	2.24538
All-Trans-13,14-Dihydroretinol	MEDP0244	CoEnzyme and vitamins	CoEnzyme and vitamins	up	0.000264224	1.2499	4.13141e-14	2.07674	2.17767e-06	1.64114
MG(20:4)isomer	MEDP1455	Glycerolipids	Monoglyceride	up	0.000190449	1.25918	1.59668e-18	2.47034	0.000585348	1.43914
LysoPC 22:5 (2n isomer1)	MEDP1322	Glycerophospholipids	Lysophosphatidylcholine	up	0.0193671	1.10402	0.000650672	1.26186	3.18038e-06	1.85354
LysoPC 22:5 (2n isomer2)	MEDP1321	Glycerophospholipids	Lysophosphatidylcholine	up	0.0200251	1.10366	0.00170321	1.2447	3.30017e-06	1.84361
LysoPC 22:5 (2n isomer3)	MEDP1320	Glycerophospholipids	Lysophosphatidylcholine	up	0.0200251	1.10366	0.00170321	1.2447	3.30017e-06	1.84361
LysoPC 22:6	MEDP1325	Glycerophospholipids	Lysophosphatidylcholine	up	0.000158533	1.1224	3.08753e-12	1.37251	0.00749687	1.2257
4-Pyridoxic Acid	MEDP0118	Heterocyclic compounds	Pyridine and pyridine derivatives	up	0.000205045	9.20507	0.0112889	12.7876	0.00705092	2.19183
2'-Deoxycytidine 5'-Diphosphate	MEDP0888	Nucleotide And Its metabolites	Nucleotide and Its metabolites	up	0.000618829	1.34855	0.00109499	1.40065	1.17666e-16	2.39604
Xanthosine	MEDN0533	Nucleotide And Its metabolites	Nucleotide and Its metabolites	up	0.000826784	1.26312	3.44079e-07	1.84862	1.79266e-08	3.03867
3-Hydroxy-3-Methyl Butyric Acid	MEDN0290	Organic acid And Its derivatives	Organicacid and Its derivatives	up	0.000103077	1.15643	3.93669e-13	1.49744	0.0327572	1.17718
19(S)-HETE [19S-hydroxy-5Z,8Z,11Z,14Z-eicosatetraenoic acid]	MEDN0774	Oxidized lipids	Oxidized lipids	up	1.44679e-13	1.58987	2.84076e-13	2.55923	0.0106998	1.3572
20-HETE [20-hydroxy-5Z,8Z,11Z,14Z-eicosatetraenoic acid]	MEDN0775	Oxidized lipids	Oxidized lipids	up	1.44679e-13	1.58987	2.84076e-13	2.55923	0.0106998	1.3572
5-Methoxytryptamine	MEDP1476	Alcohol and amines	Amines	down	3.04495e-33	0.796771	1.35685e-17	0.814451	2.29488e-05	0.867204
Di-n-propyl phthalate	MEDP1235	Aldehyde,Ketones,Esters	Esters	down	7.85405e-26	0.560651	1.65377e-10	0.653577	7.71851e-05	0.712614
Aldosterone	MEDP1118	Aldehyde,Ketones,Esters	Ketones	down	5.59745e-05	0.761212	1.09549e-05	0.737045	0.000908504	0.723548
(2S, 3S) -3-methylphenylalanine	MEDP1307	Amino acid and Its metabolites	Amino acid derivatives	down	3.47554e-14	0.582915	0.000103222	0.749638	4.69527e-06	0.764126
3-(pyrazol-1-yl) -L-alanine	MEDN1246	Amino acid and Its metabolites	Amino acid derivatives	down	2.15447e-31	0.796712	3.60033e-47	0.661022	0.0208131	0.93504
6-Aminocaproic Acid	MEDP0298	Amino acid and Its metabolites	Amino acid derivatives	down	2.3546e-07	0.906297	4.76051e-10	0.862278	0.000501805	0.898604
Acetyl Tryptophan	MEDN0501	Amino acid and Its metabolites	Amino acid derivatives	down	1.17798e-05	0.792356	3.63898e-36	0.369124	6.00385e-09	0.650448
Mycosporine glycine	MEDP1360	Amino acid and Its metabolites	Amino acid derivatives	down	4.86928e-05	0.890712	3.19651e-06	0.831903	2.27358e-07	0.753275
O-Phospho-L-Serine	MEDN0065	Amino acid and Its metabolites	Amino acid derivatives	down	3.97235e-17	0.814105	2.79147e-31	0.599428	0.00149628	0.835318
S-(5-Adenosy)-L-Homocysteine	MEDN0068	Amino acid and Its metabolites	Amino acid derivatives	down	4.66372e-06	0.866035	0.0246961	0.896473	0.00127955	0.779394
L-Arginine	MEDN0007	Amino acid and Its metabolites	Amino acids	down	1.85052e-10	0.849377	5.32918e-65	0.511341	9.84261e-32	0.517913
L-Histidine	MEDN0012	Amino acid and Its metabolites	Amino acids	down	5.5276e-31	0.795515	3.1439e-55	0.648029	6.12354e-05	0.886625
L-Isoisoleucine	MEDN1060	Amino acid and Its metabolites	Amino acids	down	1.38368e-06	0.915227	2.79456e-10	0.857242	5.60301e-08	0.841115
L-Isoleucine	MEDP1144	Amino acid and Its metabolites	Amino acids	down	0.000122377	0.921293	2.67874e-07	0.878701	0.000224861	0.888439
N-Propionylglycine	MEDN0062	Amino acid and Its metabolites	Amino acids	down	2.07448e-06	0.914718	1.19267e-10	0.855015	4.86144e-08	0.839157
(5-L-Glutamyl)-L-Amino Acid	MEDP0028	Amino acid and Its metabolites	Small Peptide	down	1.19444e-07	0.794798	1.28791e-30	0.239296	4.92366e-16	0.252113
Gamma-Glu-Leu	MEDN0662	Amino acid and Its metabolites	Small Peptide	down	1.94477e-09	0.825924	3.71657e-81	0.088716	2.20259e-40	0.166383
Glutathione	MEDP1088	Amino acid and Its metabolites	Small Peptide	down	0.000147662	0.903736	3.16463e-65	0.361991	2.54296e-17	0.452972
Phe-Asn	MEDP1507	Amino acid and Its metabolites	Small Peptide	down	7.97433e-05	0.65052	8.57655e-18	0.422253	2.49141e-23	0.224166
Phe-Phe	MEDP0078	Amino acid and Its metabolites	Small Peptide	down	3.74254e-11	0.701004	2.71829e-15	0.536289	8.53191e-21	0.362803
2 ', 6'-Dihydroxy-4'-methoxyacetophenone	MEDP1147	Benzene and substituted derivatives	Benzene and substituted derivatives	down	0.0360877	0.921418	0.0478991	0.856573	1.26114e-05	0.619707
4-Hydroxybenzaldehyde	MEDN0410	Benzene and substituted derivatives	Benzene and substituted derivatives	down	0.0263373	0.959976	1.63155e-79	0.480792	1.515e-05	0.866546
Formononetin	MEDN0625	Benzene and substituted derivatives	Benzene and substituted derivatives	down	4.37191e-26	0.551655	2.6569e-12	0.641704	0.000212177	0.73692
12-ketolithocholic acid	MEDN1113	Bile acids	Bile acids	down	3.20151e-12	0.249652	1.42741e-09	0.207419	6.48658e-06	0.382703
7-ketolithocholic acid	MEDN1104	Bile acids	Bile acids	down	3.20151e-12	0.249652	1.42741e-09	0.207419	6.48658e-06	0.382703
Hyodeoxycholic acid	MEDN0109	Bile acids	Bile acids	down	1.5327e-15	0.244997	1.38689e-16	0.192063	1.00285e-06	0.335063
Orthocholic acid	MEDN1141	Bile acids	Bile acids	down	1.94481e-19	0.208059	2.06956e-10	0.203188	4.18093e-06	0.380129
Taurodeoxycholic acid	MEDN1059	Bile acids	Bile acids	down	1.10576e-06	0.562883	0.00519872	0.572484	2.31131e-07	0.371562
11-Cis-Retinol	MEDP0408	CoEnzyme and vitamins	CoEnzyme and vitamins	down	1.77049e-31	0.683365	5.6916e-33	0.530375	2.00981e-05	0.692657
4-Hydroxyretinoic Acid	MEDP0394	CoEnzyme and vitamins	CoEnzyme and vitamins	down	0.00779081	0.911185	4.50123e-69	0.0157614	2.7632e-33	0.248591
(±)-Myristoylcarnitine	MEDP1179	Fatty acyls	Acylcarnitines	down	6.49983e-10	0.762658	2.40183e-20	0.587243	0.00126015	0.77964
Carnitine C10:0	MEDP1419	Fatty acyls	Acylcarnitines	down	8.49873e-16	0.476084	1.59606e-24	0.363461	5.95835e-14	0.358374
Carnitine C10:0 Isomer1	MEDP1518	Fatty acyls	Acylcarnitines	down	9.57247e-13	0.478757	3.96846e-24	0.359056	4.40483e-14	0.344422
Carnitine C10:1	MEDP1517	Fatty acyls	Acylcarnitines	down	9.8381e-42	0.409882	1.62561e-18	0.430197	7.89072e-18	0.32716
Carnitine C10:1 Isomer1	MEDP1516	Fatty acyls	Acylcarnitines	down	4.13177e-16	0.354267	3.60164e-18	0.445022	2.86228e-16	0.338001
Carnitine C10:1-OH	MEDP1417	Fatty acyls	Acylcarnitines	down	1.74496e-08	0.30753	1.48055e-10	0.307823	0.0357028	0.69758
Carnitine C11:0	MEDP1416	Fatty acyls	Acylcarnitines	down	2.55225e-08	0.478319	5.26924e-18	0.253403	0.0439611	0.705229
Carnitine C12:1	MEDP1414	Fatty acyls	Acylcarnitines	down	7.09862e-12	0.567223	3.53072e-18	0.528138	1.14195e-06	0.597449
Carnitine C14:0	MEDP1405	Fatty acyls	Acylcarnitines	down	3.53027e-10	0.760368	3.52148e-18	0.60127	0.00392478	0.794294
Carnitine C14:1	MEDP1406	Fatty acyls	Acylcarnitines	down	0.0477817	0.884361	2.71639e-17	0.520299	6.61131e-11	0.498693
Carnitine C14:2	MEDP1407	Fatty acyls	Acylcarnitines	down	1.30673e-13	0.600436	2.36332e-14	0.56042	4.38345e-14	0.421618
Carnitine C14:2 Isomer 1	MEDP1521	Fatty acyls	Acylcarnitines	down	1.13879e-34	0.456886	6.34165e-33	0.435099	8.25886e-13	0.465232
Carnitine C14:2-OH	MEDP1404	Fatty acyls	Acylcarnitines	down	6.20324e-11	0.705213	1.49974e-12	0.636062	3.10215e-14	0.440036
Carnitine C14:3	MEDP1408	Fatty acyls	Acylcarnitines	down	1.18713e-14	0.543739	1.34324e-12	0.55944	1.20543e-12	0.365188
Carnitine C14-OH	MEDP1401	Fatty acyls	Acylcarnitines	down	1.33412e-05	0.828439	2.51969e-24	0.554486	4.14269e-07	0.658026
Carnitine C15:DC	MEDP1394	Fatty acyls	Acylcarnitines	down	0.000143886	0.85848	2.02281e-05	0.788095	1.32188e-06	0.691114
Carnitine C16:2	MEDP1399	Fatty acyls	Acylcarnitines	down	6.04367e-10	0.692337	4.14167e-12	0.606695	1.0985e-11	0.539443
Carnitine C16:2 Isomer1	MEDP1524	Fatty acyls	Acylcarnitines	down	1.16416e-09	0.695985	1.52001e-11	0.606984	1.79082e-12	0.530286
Carnitine C16:2-OH	MEDP1526	Fatty acyls	Acylcarnitines	down	5.10398e-13	0.721648	5.5913e-22	0.592286	1.17237e-11	0.584207
Carnitine C16:3	MEDP1400	Fatty acyls	Acylcarnitines	down	1.14041e-09	0.618851	9.73235e-09	0.614647	1.28143e-09	0.456903
Carnitine C18:2-OH	MEDP1386	Fatty acyls	Acylcarnitines	down	0.000423212	0.840642	3.15665e-06	0.735108	1.52776e-09	0.612825
Carnitine C18:4	MEDP1393	Fatty acyls	Acylcarnitines	down	5.02055e-06	0.824761	3.61886e-10	0.68017	0.0142747	0.826075
Carnitine C8:0	MEDP1427	Fatty acyls	Acylcarnitines	down	2.78358e-11	0.461443	1.10577e-18	0.428096	3.40465e-13	0.386629
Carnitine C8:1	MEDP1428	Fatty acyls	Acylcarnitines	down	5.31948e-40	0.496933	0.0190096	0.851038	5.80308e-05	0.626776
Carnitine C8-OH	MEDP1422	Fatty acyls	Acylcarnitines	down	1.0831e-19	0.629027	1.62687e-26	0.481243	1.5035e-10	0.521427
Carnitine C9:1	MEDP1513	Fatty acyls	Acylcarnitines	down	5.71567e-27	0.36212	5.59905e-18	0.378643	2.28864e-07	0.464376
Decanoyl L-Carnitine	MEDP1102	Fatty acyls	Acylcarnitines	down	2.47757e-13	0.476436	1.83555e-24	0.360733	8.07915e-13	0.360882
Dodecylcarnitine	MEDP1084	Fatty acyls	Acylcarnitines	down	4.95657e-21	0.513027	1.20306e-29	0.373482	2.23425e-12	0.44992
9,12-octadecadienoic acid	MEDN1069	Fatty acyls	Free fatty acids	down	3.81386e-05	0.745907	0.000636929	0.744504	2.07735e-05	0.531229
Stearidonic Acid	MEDP0585	Fatty acyls	Free fatty acids	down	6.37808e-06	0.752339	0.00654206	0.782206	1.02844e-05	0.508869
2-O-ethyl PAF C-16	MEDP1165	Glycerophospholipids	Lysophosphatidylcholine	down	0.0279951	0.920708	2.74437e-69	0.243946	4.46242e-06	0.726759
Hemolytic PAF C-18	MEDP1146	Glycerophospholipids	Lysophosphatidylcholine	down	0.0279951	0.920708	2.74437e-69	0.243946	4.46242e-06	0.726759
PysoPE 20:3	MEDN1274	Glycerophospholipids	Lysophosphatidylethanolamine	down	1.38114e-21	0.596365	3.40192e-25	0.459187	0.0499862	0.829941
PysoPE 20:3(2n isomer1)	MEDN1273	Glycerophospholipids	Lysophosphatidylethanolamine	down	1.38114e-21	0.596365	3.40192e-25	0.459187	0.0499862	0.829941
5,6-Dimethylbenzimidazole	MEDN1022	Heterocyclic compounds	Heterocyclic compounds	down	5.81061e-40	0.801024	2.59149e-19	0.806061	5.595e-05	0.869954
Hydroxyquinoline	MEDP1060	Heterocyclic compounds	Heterocyclic compounds	down	4.89826e-37	0.793824	1.6221e-23	0.813465	4.38575e-05	0.894389
5-Hydroxyindole-3-Acetic Acid	MEDP0272	Heterocyclic compounds	Indole and Its derivatives	down	2.21931e-08	0.641536	3.22781e-21	0.338502	0.00723082	0.721552
Indole	MEDP0453	Heterocyclic compounds	Indole and Its derivatives	down	4.24941e-16	0.855811	3.82522e-16	0.850966	0.037747	0.948416
Indole-3-Acetic Acid	MEDP0275	Heterocyclic compounds	Indole and Its derivatives	down	1.94558e-41	0.76542	2.73864e-21	0.786847	0.0218214	0.921669
Indole-3-carboxylic acid	MEDN1150	Heterocyclic compounds	Indole and Its derivatives	down	2.9489e-29	0.810375	8.45458e-10	0.833796	0.000756974	0.865684
Indole-5-carboxylic acid	MEDP1063	Heterocyclic compounds	Indole and Its derivatives	down	4.05532e-16	0.723942	3.00901e-47	0.483195	0.0138933	0.878385
3,3',5-Triiodo-L-Thyronine	MEDP0184	Hormones and hormone related compunds	Hormones and hormone related compunds	down	2.84176e-20	0.777875	5.7922e-65	0.501936	2.89335e-13	0.724118
Testosterone	MEDP1188	Hormones and hormone related compunds	Hormones and hormone related compunds	down	0.00128151	0.75274	6.49526e-67	0.130941	1.80679e-18	0.437602
2-Aminomethylpyrimidine (hydrochloride)	MEDP1100	Nucleotide And Its metabolites	Nucleotide and Its metabolites	down	2.17495e-18	0.824993	4.37451e-56	0.625199	5.21015e-06	0.871543
5-Methyluridine	MEDN0148	Nucleotide And Its metabolites	Nucleotide and Its metabolites	down	0.00253197	0.952751	2.2228e-08	0.8746	0.0449784	0.933949
2-Methylsuccinic Acid	MEDN0285	Organic acid And Its derivatives	Organicacid and Its derivatives	down	1.13859e-06	0.829874	4.97738e-53	0.234735	5.81001e-07	0.616812
Asp-Phe methyl ester	MEDP0583	Organic acid And Its derivatives	Organicacid and Its derivatives	down	2.31376e-05	0.860168	3.02033e-45	0.488465	1.80311e-20	0.519796
Ethylmalonate	MEDN0413	Organic acid And Its derivatives	Organicacid and Its derivatives	down	1.13859e-06	0.829874	4.97738e-53	0.234735	5.81001e-07	0.616812
Glutaric Acid	MEDN0314	Organic acid And Its derivatives	Organicacid and Its derivatives	down	1.13859e-06	0.829874	4.97738e-53	0.234735	5.81001e-07	0.616812
N-acetylornithine	MEDN0827	Organic acid And Its derivatives	Organicacid and Its derivatives	down	5.0965e-09	0.860145	1.45832e-48	0.541212	5.66545e-29	0.478466
(±)12-HEPE [(±)-12-hydroxy-5Z,8Z,10E,14Z,17Z-eicosapentaenoic acid]	MEDN0750	Oxidized lipids	Oxidized lipids	down	0.0128331	0.805363	8.20417e-13	0.379629	0.000373306	0.622798
(±)15-HEPE [(±)-15-hydroxy-5Z,8Z,11Z,13E,17Z-eicosapentaenoic acid]	MEDN0752	Oxidized lipids	Oxidized lipids	down	0.0128331	0.805363	8.20417e-13	0.379629	0.000373306	0.622798
(±)18-HEPE [(±)-18-hydroxy-5Z,8Z,11Z,14Z,16E-eicosapentaenoic acid]	MEDN0756	Oxidized lipids	Oxidized lipids	down	0.0128331	0.805363	8.20417e-13	0.379629	0.000373306	0.622798
Resolvin E1	MEDN0803	Oxidized lipids	Oxidized lipids	down	1.06193e-18	0.571925	3.92153e-70	0.0134245	7.12963e-07	0.61801
compounds: the name of metabolites
index: the index number of metabolites
class I: the first class of metabolites
class II: the second class of metabolites
type: up indicates a higher level in esophageal cancer (FC＞1) and down indicates a lower level.
p-value determined from Student's t-test.
FC: fold change between esophageal cancers and normal group.

## Sheet: Table S7 
Table S7 Fifteen novel diagnostic biomarkers for ESCC patients.
compounds	index	class I	class II	type
All-Trans-13,14-Dihydroretinol	MEDP0244	CoEnzyme and vitamins	CoEnzyme and vitamins	up
(2S, 3S) -3-methylphenylalanine	MEDP1307	Amino acid and Its metabolites	Amino acid derivatives	down
3-(pyrazol-1-yl) -L-alanine	MEDN1246	Amino acid and Its metabolites	Amino acid derivatives	down
Formononetin	MEDN0625	Benzene and substituted derivatives	Benzene and substituted derivatives	down
Hyodeoxycholic acid	MEDN0109	Bile acids	Bile acids	down
(±)-Myristoylcarnitine	MEDP1179	Fatty acyls	Acylcarnitines	down
Carnitine C10:1	MEDP1517	Fatty acyls	Acylcarnitines	down
Carnitine C10:1 Isomer1	MEDP1516	Fatty acyls	Acylcarnitines	down
Carnitine C14-OH	MEDP1401	Fatty acyls	Acylcarnitines	down
Carnitine C16:2-OH	MEDP1526	Fatty acyls	Acylcarnitines	down
Carnitine C9:1	MEDP1513	Fatty acyls	Acylcarnitines	down
PysoPE 20:3	MEDN1274	Glycerophospholipids	Lysophosphatidylethanolamine	down
PysoPE 20:3(2n isomer1)	MEDN1273	Glycerophospholipids	Lysophosphatidylethanolamine	down
Indole-3-carboxylic acid	MEDN1150	Heterocyclic compounds	Indole and Its derivatives	down
Resolvin E1	MEDN0803	Oxidized lipids	Oxidized lipids	down

## Sheet: Table S8
Table S8 Association of nineteen metabolites with ESCC cancer survival (Kaplan-Meier log-rank tests and univariate cox regression analysis).
compounds	index	class I	class II	type	p1	p2	HR	(95% CI for HR)
3-Hydroxy-3-Methyl Butyric Acid	MEDN0290	Organic acid And Its derivatives	Organicacid and Its derivatives	up	0.003	0.00058	1.4	(1.2-1.7)
Delta-Hexalactone	MEDP1001	Aldehyde,Ketones,Esters	Esters	up	0.008	0.045	1	(1-1.1)
D-Mannitol	MEDP0218	Carboxylic acids and derivatives	Sugar alcohols	up	0.009	0.00016	1.2	(1.1-1.3)
D-Sorbitol	MEDN0213	Carboxylic acids and derivatives	Sugar alcohols	up	0.001	2e-05	1.2	(1.1-1.3)
Dulcitol	MEDN0120	Carboxylic acids and derivatives	Sugar alcohols	up	< 0.001	2.6e-05	1.2	(1.1-1.3)
MG(20:4)isomer	MEDP1455	Glycerolipids	Monoglyceride	up	0.038	0.0034	1.3	(1.1-1.5)
(±)12-HEPE	MEDN0750	Oxidized lipids	Oxidized lipids	down	0.047	0.14	0.94	(0.86-1)
(±)15-HEPE	MEDN0752	Oxidized lipids	Oxidized lipids	down	0.047	0.14	0.94	(0.86-1)
(±)18-HEPE	MEDN0756	Oxidized lipids	Oxidized lipids	down	0.047	0.14	0.94	(0.86-1)
5-Methyluridine	MEDN0148	Nucleotide And Its metabolites	Nucleotide and Its metabolites	down	0.038	0.00017	0.67	(0.55-0.83)
6-Aminocaproic Acid	MEDP0298	Amino acid and Its metabolites	Amino acid derivatives	down	0.018	0.00025	0.48	(0.33-0.71)
9,12-octadecadienoic acid	MEDN1069	Fatty acyls	Free fatty acids	down	< 0.001	0.0072	0.81	(0.7-0.94)
Di-n-propyl phthalate	MEDP1235	Aldehyde,Ketones,Esters	Esters	down	0.007	0.00063	0.69	(0.56-0.86)
Formononetin	MEDN0625	Benzene and substituted derivatives	Benzene and substituted derivatives	down	< 0.001	1.8e-05	0.67	(0.55-0.8)
Indole-3-Acetic Acid	MEDP0275	Heterocyclic compounds	Indole and Its derivatives	down	0.009	0.0063	0.73	(0.58-0.92)
L-Histidine	MEDN0012	Amino acid and Its metabolites	Amino acids	down	< 0.001	8.5e-05	0.55	(0.41-0.74)
L-Isoleucine	MEDP1144	Amino acid and Its metabolites	Amino acids	down	< 0.001	6.9e-05	0.47	(0.32-0.68)
Orthocholic acid	MEDN1141	Bile acids	Bile acids	down	0.047	0.13	0.97	(0.93-1)
Stearidonic Acid	MEDP0585	Fatty acyls	Free fatty acids	down	0.003	0.00063	0.76	(0.65-0.89)
p1 : Kaplan-Meier log-rank tests; p2 : univariate cox regression analysis.
